# Supplementary material for: Role of X chromosome and dosage-compensation mechanisms in complex trait genetics
Source: Am J Hum Genet. 2025 May 12;112(6):1330–43. doi: 10.1016/j.ajhg.2025.04.004 (PMC12256796; doi:10.1016/j.ajhg.2025.04.004)
Supplement: Data S1. Tables S2–S5, S7, S10, S13, and S14 [file mmc2.xlsx]

## Sheet: Table S2
Table S2. Information on the UKB and FinnGen traits and the covariates used in genome-wide association analysis (GWAS).
Trait	Abbrv.	UKB identifier	Data	Units of measurement	Category	Parent cetegory	Covariates	Statin correction factor	Female					Male					Sex-combined
									N	Min	Mean	Max	SD	N	Min	Mean	Max	SD	N	Min	Mean	Max	SD
Albumin	ALB	30600	UKB	g/L	Blood assays	Biomarker (Liver)	age, age^2, age^3, assessment center, assessment date, genotype batch, TDI, age*TDI, fasting time, fasting time^2, age*fasting time, blood collection time, blood collection time^2, blood collection time*age, urine collection time, uring collection time^2, urine collection time * age, PC1-20	1.02206	158773	29.59	44.88	59.46	2.5932	139153	29.73	45.32	59.8	2.61879	297926	29.59	45.08	59.8	2.61446
Alkaline phosphatase	ALP	30610	UKB	U/L	Blood assays	Biomarker (Bone and joint)	age, age^2, age^3, assessment center, assessment date, genotype batch, TDI, age*TDI, fasting time, fasting time^2, age*fasting time, blood collection time, blood collection time^2, blood collection time*age, urine collection time, uring collection time^2, urine collection time * age, PC1-20	1.00767	174461	8	84.55	252.6	24.6564	150491	12.4	81.44	234	21.4713	324952	8	83.11	252.6	23.2872
Alanine aminotransferase	ALT	30620	UKB	U/L	Blood assays	Biomarker (Renal)	age, age^2, age^3, assessment center, assessment date, genotype batch, TDI, age*TDI, fasting time, fasting time^2, age*fasting time, blood collection time, blood collection time^2, blood collection time*age, urine collection time, uring collection time^2, urine collection time * age, PC1-20	1.13826	174132	2.926	19.575	92.88	9.48788	150199	3.18	26.22	119.85	12.8184	324331	2.926	22.652	119.85	11.6361
Apolipoprotein A	APOA1	30630	UKB	g/L	Blood assays	Biomarker (Cardiovascular)	age, age^2, age^3, assessment center, assessment date, genotype batch, TDI, age*TDI, fasting time, fasting time^2, age*fasting time, blood collection time, blood collection time^2, blood collection time*age, urine collection time, uring collection time^2, urine collection time * age, PC1-20	1.06536	157260	0.5238	1.6275	2.5	0.267841	138881	0.3961	1.4142	2.498	0.231204	296141	0.3961	1.5275	2.5	0.27293
Apolipoprotein B	APOB	30640	UKB	g/L	Blood assays	Biomarker (Cardiovascular)	age, age^2, age^3, assessment center, assessment date, genotype batch, TDI, age*TDI, fasting time, fasting time^2, age*fasting time, blood collection time, blood collection time^2, blood collection time*age, urine collection time, uring collection time^2, urine collection time * age, PC1-20	0.721928	174066	0.4	1.08	2.542	0.243004	149725	0.401	1.099	2.502	0.237728	323791	0.4	1.089	2.5418	0.240763
Aspartate aminotransferase	AST	30650	UKB	U/L	Blood assays	Biomarker (Liver)	age, age^2, age^3, assessment center, assessment date, genotype batch, TDI, age*TDI, fasting time, fasting time^2, age*fasting time, blood collection time, blood collection time^2, blood collection time*age, urine collection time, uring collection time^2, urine collection time * age, PC1-20	1.10186	173618	3.3	23.94	81.32	6.73488	149664	2.995	27.223	95.838	8.19737	323791	2.995	25.459	95.838	7.62571
Whole body fat-free mass	BFFM	23101	UKB	Kg	Anthropometry	Physical measures	age, age^2, PC1-20	-	181519	18.7	44.57	75.4	4.94415	156109	23.4	63.86	100	7.69042	337628	18.7	53.49	100	11.5341
Whole body fat mass	BFM	23100	UKB	Kg	Anthropometry	Physical measures	age, age^2, PC1-20	-	181465	5	26.92	86.7	9.94092	155555	5	22.36	72.5	8.15225	337020	5	24.82	86.7	9.43616
Birth weight	BirthWeight	20022	UKB	Kg	Early life factors	Verbal interview	age, age^2, PC1-20	-	119041	0.45	3.244	7.03	0.635036	77736	0.45	3.448	7.48	0.681969	196777	0.45	3.324	7.48	0.661516
Body mass index	BMI	21001	UKB	Kg/m2	Anthropometry	Physical measures	age, age^2, PC1-20	-	183988	12.12	27.01	57.85	5.10941	158532	12.81	27.82	53.28	4.20014	342520	12.12	27.39	57.85	4.72755
Calcium	CA	30680	UKB	mmol/L	Blood assays	Biomarker (Bone and joint)	age, age^2, age^3, assessment center, assessment date, genotype batch, TDI, age*TDI, fasting time, fasting time^2, age*fasting time, blood collection time, blood collection time^2, blood collection time*age, urine collection time, uring collection time^2, urine collection time * age, PC1-20	1.01809	158660	1.818	2.382	2.967	0.0958409	139094	1.841	2.363	2.89	0.0894196	297754	1.818	2.373	2.967	0.0933786
Cholesterol	CHOL	30690	UKB	mmol/L	Blood assays	Biomarker (Cardiovascular)	age, age^2, age^3, assessment center, assessment date, genotype batch, TDI, age*TDI, fasting time, fasting time^2, age*fasting time, blood collection time, blood collection time^2, blood collection time*age, urine collection time, uring collection time^2, urine collection time * age, PC1-20	0.750987	174649	1.88	6.092	12.806	1.10963	150686	1.907	5.823	12.292	1.06387	325335	1.88	5.968	12.806	1.0969
Creatinine	CREA	30700	UKB	umol/L	Blood assays	Biomarker (Renal)	age, age^2, age^3, assessment center, assessment date, genotype batch, TDI, age*TDI, fasting time, fasting time^2, age*fasting time, blood collection time, blood collection time^2, blood collection time*age, urine collection time, uring collection time^2, urine collection time * age, PC1-20	1.05807	174429	14.9	63.78	139	10.4977	150399	10.8	80.28	182.9	13.0751	324828	10.8	71.42	182.9	14.3527
C-reactive protein	CRP	30710	UKB	mg/L	Blood assays	Biomarker (Cardiovascular)	age, age^2, age^3, assessment center, assessment date, genotype batch, TDI, age*TDI, fasting time, fasting time^2, age*fasting time, blood collection time, blood collection time^2, blood collection time*age, urine collection time, uring collection time^2, urine collection time * age, PC1-20	1.23003	173557	0.06504	2.44762	29.24	3.26269	149496	0.06504	2.13236	28.24	2.92178	323053	0.06504	2.30173	29.24	3.11355
Cystatin C	CYSC	30720	UKB	mg/L	Blood assays	Biomarker (Renal)	age, age^2, age^3, assessment center, assessment date, genotype batch, TDI, age*TDI, fasting time, fasting time^2, age*fasting time, blood collection time, blood collection time^2, blood collection time*age, urine collection time, uring collection time^2, urine collection time * age, PC1-20	1.03903	174401	0.295	0.8723	1.8354	0.141596	150357	0.3831	0.9311	1.9999	0.143663	324758	0.295	0.8995	1.9999	0.145545
Direct bilirubin	DBIL	30660	UKB	umol/L	Blood assays	Biomarker (Liver)	age, age^2, age^3, assessment center, assessment date, genotype batch, TDI, age*TDI, fasting time, fasting time^2, age*fasting time, blood collection time, blood collection time^2, blood collection time*age, urine collection time, uring collection time^2, urine collection time * age, PC1-20	1.20459	136264	0.8302	1.6029	6.05	0.624553	140319	0.8302	1.9185	7.41	0.801359	276583	0.8302	1.763	7.41	0.736792
Diastolic blood pressure, automated reading	DBP	4079	UKB	mmHg	Blood pressure	Physical measures	age, age^2, PC1-20	-	173792	32	82.38	144	11.093	150129	42	86.64	146.5	11.0301	323921	32	84.35	146.5	11.266
Fluid intelligence score	FI	20016	UKB	correct-answers	Fluid intelligence / reasoning	Cognitive function	age, age^2, PC1-20	-	59324	0	6.084	13	2.02708	51664	0	6.301	13	2.18296	110988	0	6.185	13	2.10386
Forced vital capacity	FVC	3062	UKB	litres	Spirometry	Physical measures	age, age^2, PC1-20, smoking status	-	169600	0.02	3.076	7.293	0.639418	143791	0.04	4.307	9.86	0.89222	313391	0.02	3.641	9.86	0.981098
Gamma glutamyltransferase	GGT	30730	UKB	U/L	Blood assays	Biomarker (Renal)	age, age^2, age^3, assessment center, assessment date, genotype batch, TDI, age*TDI, fasting time, fasting time^2, age*fasting time, blood collection time, blood collection time^2, blood collection time*age, urine collection time, uring collection time^2, urine collection time * age, PC1-20	1.06011	173867	4.716	28.629	238.7	23.8299	149976	5.8	42.91	338	34.2448	323843	4.716	35.244	338	29.9784
Glucose	GLU	30740	UKB	mmol/L	Blood assays	Biomarker (Diabetes)	age, age^2, age^3, assessment center, assessment date, genotype batch, TDI, age*TDI, fasting time, fasting time^2, age*fasting time, blood collection time, blood collection time^2, blood collection time*age, urine collection time, uring collection time^2, urine collection time * age, PC1-20	1.02882	157862	1.414	5.003	11.404	0.762396	138201	0.9768	5.0781	13.4727	0.994719	296063	0.9768	5.0378	13.4727	0.879325
Hand grip strength (right)	gripR	47	UKB	Kg	Hand grip strength	Physical measures	age, age^2, PC1-20	-	183759	0	24.5	60	6.54718	158561	0	40.64	90	9.20731	342320	0	31.98	90	11.2709
Glycated haemoglobin	HbA1c	30750	UKB	mmol/mol	Blood assays	Biomarker (Diabetes)	age, age^2, age^3, assessment center, assessment date, genotype batch, TDI, age*TDI, fasting time, fasting time^2, age*fasting time, blood collection time, blood collection time^2, blood collection time*age, urine collection time, uring collection time^2, urine collection time * age, PC1-20	1.0418	173998	15.3	35.28	69.7	4.55773	149967	15.3	35.71	79.9	5.86625	323965	15.3	35.48	79.9	5.20882
Heel bone mineral density (BMD) T-score, automated	hBMD	78	UKB	Std.Devs	Bone-densitometry of heel	Physical measures	age, age^2, PC1-20	-	106493	-5.623	-0.5862	5.812	1.04709	91463	-5.631	-0.09553	7.936	1.29367	197956	-5.631	-0.3595	7.936	1.19286
HDL cholesterol	HDL	30760	UKB	mmol/L	Blood assays	Biomarker (Cardiovascular)	age, age^2, age^3, assessment center, assessment date, genotype batch, TDI, age*TDI, fasting time, fasting time^2, age*fasting time, blood collection time, blood collection time^2, blood collection time*age, urine collection time, uring collection time^2, urine collection time * age, PC1-20	1.05371	158709	0.228	1.592	3.894	0.379526	139048	0.2078	1.2708	3.161	0.310625	297757	0.2078	1.4418	3.894	0.383984
Standing height	height	50	UKB	cm	Anthropometry	Physical measures	age, age^2, PC1-20	-	184213	126	162.7	193	6.2062	158744	139	175.9	209	6.73666	342957	126	168.8	209	9.23486
IGF-1	IGF-1	30770	UKB	nmol/L	Blood assays	Biomarker (Cancer)	age, age^2, age^3, assessment center, assessment date, genotype batch, TDI, age*TDI, fasting time, fasting time^2, age*fasting time, blood collection time, blood collection time^2, blood collection time*age, urine collection time, uring collection time^2, urine collection time * age, PC1-20	1.00009	173674	1.445	20.934	55.747	5.66535	149815	1.909	21.912	55.85	5.397	323489	1.445	21.387	55.85	5.56405
Impedance of body	IMB	23106	UKB	ohms	Anthropometry	Physical measures	age, age^2, PC1-20	-	181489	226	653.2	997	72.456	156113	199	535.8	890	57.9113	337602	199	598.9	997	88.2856
Impedance of leg (left)	IMLL	23108	UKB	ohms	Anthropometry	Physical measures	age, age^2, PC1-20	-	181521	99	261	464	34.4575	156097	99	231.6	404	29.0369	337618	99	247.4	464	35.2556
LDL direct	LDL	30780	UKB	mmol/L	Blood assays	Biomarker (Cardiovascular)	age, age^2, age^3, assessment center, assessment date, genotype batch, TDI, age*TDI, fasting time, fasting time^2, age*fasting time, blood collection time, blood collection time^2, blood collection time*age, urine collection time, uring collection time^2, urine collection time * age, PC1-20	0.688806	174351	0.803	3.794	9.024	0.86554	150358	0.7927	3.7527	8.6875	0.820713	324709	0.7927	3.7746	9.0243	0.845322
Lipoprotein A	LP-a	30790	UKB	nmol/L	Blood assays	Biomarker (Cardiovascular)	age, age^2, age^3, assessment center, assessment date, genotype batch, TDI, age*TDI, fasting time, fasting time^2, age*fasting time, blood collection time, blood collection time^2, blood collection time*age, urine collection time, uring collection time^2, urine collection time * age, PC1-20	1.10195	139435	3.448	44.19	189	49.0163	119248	3.448	42.509	189	48.2466	258683	3.448	43.415	189	48.6701
Neuroticism score	neuroticism	20127	UKB	NA	Mental health	Psychosocial factors	age, age^2, PC1-20	-	147782	0	4.566	12	3.23874	131674	0	3.588	12	3.19323	279456	0	4.105	12	3.25423
Phosphate	PHOS	30810	UKB	mmol/L	Blood assays	Biomarker (Renal)	age, age^2, age^3, assessment center, assessment date, genotype batch, TDI, age*TDI, fasting time, fasting time^2, age*fasting time, blood collection time, blood collection time^2, blood collection time*age, urine collection time, uring collection time^2, urine collection time * age, PC1-20	1.09884	158479	0.481	1.181	1.951	0.150942	138906	0.3868	1.0946	2	0.161944	297385	0.3868	1.1409	2	0.162071
Pulse rate, automated reading	pulseAuto	102	UKB	bpm	Blood pressure	Physical measures	age, age^2, PC1-20	-	173781	31.5	70.24	133.5	10.6423	150118	30.5	68.15	138.5	11.8841	323899	30.5	69.27	138.5	11.283
Systolic blood pressure, automated reading	SBP	4080	UKB	mmHg	Blood pressure	Physical measures	age, age^2, PC1-20	-	173789	72	138.2	262	21.2172	150125	76.5	145	255.5	19.409	323914	72	141.4	262	20.6811
SHBG	SHBG	30830	UKB	nmol/L	Blood assays	Biomarker (Cancer)	age, age^2, age^3, assessment center, assessment date, genotype batch, TDI, age*TDI, fasting time, fasting time^2, age*fasting time, blood collection time, blood collection time^2, blood collection time*age, urine collection time, uring collection time^2, urine collection time * age, PC1-20	1.10656	156961	0.3524	61.7206	241.58	30.9287	138010	0.4	39.07	141.45	16.2642	294971	0.3524	51.1245	241.58	27.5768
Total bilirubin	TBIL	30840	UKB	umol/L	Blood assays	Biomarker (Liver)	age, age^2, age^3, assessment center, assessment date, genotype batch, TDI, age*TDI, fasting time, fasting time^2, age*fasting time, blood collection time, blood collection time^2, blood collection time*age, urine collection time, uring collection time^2, urine collection time * age, PC1-20	-	173618	1.08	8.039	31.8	3.44234	149736	1.43	10.111	40.13	4.49363	323354	1.08	8.999	40.13	4.09646
Testosterone	TEST	30850	UKB	nmol/L	Blood assays	Biomarker (Cancer)	age, age^2, age^3, assessment center, assessment date, genotype batch, TDI, age*TDI, fasting time, fasting time^2, age*fasting time, blood collection time, blood collection time^2, blood collection time*age, urine collection time, uring collection time^2, urine collection time * age, PC1-20	1.05332	145472	0.3429	1.1032	4.981	0.532807	149188	0.354	11.914	34.555	3.66481	294660	0.3429	6.5771	34.555	6.01305
Total protein	TP	30860	UKB	g/L	Blood assays	Biomarker (Renal)	age, age^2, age^3, assessment center, assessment date, genotype batch, TDI, age*TDI, fasting time, fasting time^2, age*fasting time, blood collection time, blood collection time^2, blood collection time*age, urine collection time, uring collection time^2, urine collection time * age, PC1-20	1.02062	158612	45.99	73.39	105.79	5.13742	138987	51.39	74.57	110.69	5.75279	297599	45.99	73.94	110.69	5.46522
Triglycerides	TRIG	30870	UKB	mmol/L	Blood assays	Biomarker (Cardiovascular)	age, age^2, age^3, assessment center, assessment date, genotype batch, TDI, age*TDI, fasting time, fasting time^2, age*fasting time, blood collection time, blood collection time^2, blood collection time*age, urine collection time, uring collection time^2, urine collection time * age, PC1-20	0.882764	174331	0.2085	1.5265	6.731	0.803548	150356	0.233	1.915	8.913	1.08554	324687	0.2085	1.7064	8.913	0.964336
Urate	UA	30880	UKB	umol/L	Blood assays	Biomarker (Renal)	age, age^2, age^3, assessment center, assessment date, genotype batch, TDI, age*TDI, fasting time, fasting time^2, age*fasting time, blood collection time, blood collection time^2, blood collection time*age, urine collection time, uring collection time^2, urine collection time * age, PC1-20	-	174438	67.94	262.05	647.6	64.1814	150509	68.61	334.36	777.5	74.7963	324947	67.94	295.54	777.5	78.1187
Creatinine (enzymatic) in urine	UCR	30510	UKB	umol/L	Urine assays	Biomarker (Renal)	age, age^2, age^3, assessment center, assessment date, genotype batch, TDI, age*TDI, fasting time, fasting time^2, age*fasting time, blood collection time, blood collection time^2, blood collection time*age, urine collection time, uring collection time^2, urine collection time * age, PC1-20	1.33358	157558	88	7032	38087	4774.11	120871	89	10782	47876	5969.46	278429	88	8660	47876	5641.06
Urea	UREA	30670	UKB	mmol/L	Blood assays	Biomarker (Renal)	age, age^2, age^3, assessment center, assessment date, genotype batch, TDI, age*TDI, fasting time, fasting time^2, age*fasting time, blood collection time, blood collection time^2, blood collection time*age, urine collection time, uring collection time^2, urine collection time * age, PC1-20	1.05092	174422	1.037	5.22	13.38	1.24966	150386	1.11	5.552	14.11	1.30601	324808	1.037	5.373	14.11	1.28675
Potassium in urine	URK	30520	UKB	mmol/L	Urine assays	Biomarker (Renal)	age, age^2, age^3, assessment center, assessment date, genotype batch, TDI, age*TDI, fasting time, fasting time^2, age*fasting time, blood collection time, blood collection time^2, blood collection time*age, urine collection time, uring collection time^2, urine collection time * age, PC1-20	-	157315	3	58.84	199.7	33.3074	120631	2.4	68.41	199.9	34.0554	277946	2.4	63	199.9	33.9667
Sodium in urine	URNA	30530	UKB	mmol/L	Urine assays	Biomarker (Renal)	age, age^2, age^3, assessment center, assessment date, genotype batch, TDI, age*TDI, fasting time, fasting time^2, age*fasting time, blood collection time, blood collection time^2, blood collection time*age, urine collection time, uring collection time^2, urine collection time * age, PC1-20	-	157184	10	66.21	320.5	39.6269	120780	10	88.16	375.4	45.4559	277964	10	75.75	375.4	43.6375
Vitamin D	VITD	30890	UKB	nmol/L	Blood assays	Biomarker (Bone and joint)	age, age^2, age^3, assessment center, assessment date, genotype batch, TDI, age*TDI, fasting time, fasting time^2, age*fasting time, blood collection time, blood collection time^2, blood collection time*age, urine collection time, uring collection time^2, urine collection time * age, PC1-20	1.14141	144648	10	49.88	171	20.7104	113589	10	49.69	171	20.7494	258237	10	49.8	171	20.7277
Weight	weight	21002	UKB	Kg	Anthropometry	Physical measures	age, age^2, PC1-20	-	184048	30	71.48	155.3	13.878	158607	40.8	86.18	172.5	14.2042	342655	30	78.29	172.5	15.83
Waist-to-hip ratio	WHR	NA	UKB	Kg/cm	Anthropometry	Physical measures	age, age^2, PC1-20, BMI	-	183976	0.4476	0.8163	1.2755	0.0695543	158509	0.6078	0.9356	1.3095	0.064761	342485	0.4476	0.8715	1.3095	0.0898649
Height	height	NA	FinnGen	cm	Anthropometry	Physical measures	age, age^2, PC1-10	-	153978	46	164.1	198	7.40496	138729	47	176.5	218	8.80807	292707	46	170	218	10.1788
Body mass index	BMI	NA	FinnGen	Kg	Anthropometry	Physical measures	age, age^2, PC1-10	-	152692	10.05	27.31	75.75	6.01398	138128	10	26.77	79.48	4.88508	290820	10	27.34	79.48	5.50679
Weight	weight	NA	FinnGen	Kg/m2	Anthropometry	Physical measures	age, age^2, PC1-10	-	156555	3	73.74	240	17.2001	140885	3	85.61	249	17.4809	297440	3	78	249	18.3192

## Sheet: Table S3
Table S3. Estimated sex-specific and sex-combined h^2 in autosomes and chrX with GENESIS and LDSC. Sex-combined estimate is computed as average of sex-specific estimates. We tested if h^2 is different from zero (indicated by the “h2_x_pval” column) using GENESIS estimates and also report FDR adjusted P-values. "XI" is the chrX-to-autosome h^2 ratio, with "XI_se" the corresponding standard error (…
Trait	Data	Female										Male										h2 sex comparison				Sex-combined (average of sex-specific estimates)								DCR_GENESIS				DCR_sumstats
		LDSC		GENESIS								LDSC		GENESIS								pval_sex_diff_x	fdr_sex_diff_x	pval_sex_diff_a	fdr_sex_diff_a	GENESIS								dcr_x	dcr_x_se	dcr_a	dcr_a_se	dcr_x	dcr_x_se	dcr_a	dcr_a_se
		%h2_a	%h2_a_se	%h2_x	%h2_x_se	h2_x_pval	h2_x_fdr	%h2_a	%h2_a_se	XI	XI_se	%h2_a	%h2_a_se	%h2_x	%h2_x_se	h2_x_pval	h2_x_fdr	%h2_a	%h2_a_se	XI	XI_se					%h2_x	%h2_x_se	h2_x_pval	h2_x_fdr	%h2_a	%h2_a_se	XI	XI_se
ALB	UKB	12.44	0.83	0.171	0.07631	0.0250352	0.0365022	13.8	0.9766	0.0123913	0.00559881	12.59	1.12	0.936	0.2572	0.000273496	0.000525112	13.5	1.088	0.0693333	0.0198544	0.00435161	0.0149198	0.837419	0.913548	0.5535	0.134141	3.6871e-05	6.08532e-05	13.65	0.731008	0.0405495	0.0100642	5.47368	2.86861	0.978261	0.104922	2.9305	0.736854	0.98199	0.0271111
ALP	UKB	20.51	3.03	0.267	0.1192	0.0250953	0.0365022	19.6	1.095	0.0136224	0.00612907	24.04	3.82	0.8	0.1685	2.05667e-06	7.05145e-06	21.5	1.273	0.0372093	0.00814099	0.00981253	0.0247896	0.257835	0.579709	0.5335	0.1032	2.34623e-07	6.54184e-07	20.55	0.839576	0.0259611	0.00513268	2.99625	1.47905	1.09694	0.0892972	1.89647	0.389117	1.21222	0.0189747
ALT	UKB	11.44	1.5	0.076	0.08005	0.342414	0.382229	13.6	1.137	0.00558824	0.00590454	13.05	1.52	0.432	0.1471	0.00331642	0.0051351	13.8	1.146	0.0313044	0.0109718	0.0335244	0.069964	0.901402	0.920581	0.254	0.0837353	0.00241841	0.00269962	13.7	0.807169	0.0185401	0.00620891	5.68421	6.29221	1.01471	0.11957	2.76412	1.15301	1.06687	0.0299624
APOA1	UKB	16.49	2.16	0.421	0.09591	1.13595e-05	6.8157e-05	18.3	1.111	0.0230055	0.00542389	17.59	2.53	1.09	0.2073	1.45567e-07	6.98722e-07	18.9	1.3	0.057672	0.0116636	0.00340144	0.0136057	0.72569	0.849589	0.7555	0.114206	3.70948e-11	2.22569e-10	18.6	0.855032	0.0406183	0.00641774	2.58907	0.768346	1.03279	0.0947514	2.31497	0.51234	1.0499	0.0207656
APOB	UKB	12.74	6.69	0.308	0.1136	0.00670265	0.0128691	17.6	0.9796	0.0175	0.00652763	10.02	6.45	0.694	0.1934	0.000332691	0.000614199	15.2	0.9719	0.0456579	0.0130543	0.0852611	0.146162	0.0819962	0.28113	0.501	0.112148	7.9206e-06	1.52076e-05	16.4	0.689965	0.0305488	0.00695801	2.25325	1.04161	0.863636	0.0732125	2.79117	0.48928	0.8465	0.0151763
AST	UKB	12.87	1.23	0.17	0.07685	0.0269597	0.0380607	14.7	1.132	0.0115646	0.0053032	13.18	1.06	0.222	0.08849	0.0121156	0.0149349	15.3	1.137	0.0145098	0.00588332	0.657276	0.657276	0.708431	0.849589	0.196	0.0586012	0.00082389	0.0010407	15	0.802215	0.0130667	0.00396875	1.30588	0.78705	1.04082	0.111385	1.56361	0.456401	1.02558	0.0216213
BFFM	UKB	32.84	1.38	0.835	0.1943	1.72752e-05	9.21346e-05	35	1.254	0.0238571	0.00561685	35.9	1.82	2.45	0.3941	5.07731e-10	6.09277e-09	38	1.431	0.0644737	0.0106515	0.00023737	0.00284844	0.114863	0.34459	1.6425	0.219697	7.65015e-14	1.22402e-12	36.5	0.951351	0.045	0.00613231	2.93413	0.830011	1.08571	0.0564342	2.2196	0.191843	1.09693	0.0147526
BFM	UKB	24.64	0.93	0.273	0.09225	0.00308289	0.00704661	27.1	1.104	0.0100738	0.00342871	24.06	0.99	1.59	0.3076	2.35286e-07	9.41144e-07	26.2	1.178	0.060687	0.0120534	4.11233e-05	0.000657973	0.577213	0.729111	0.9315	0.160568	6.58048e-09	2.63219e-08	26.65	0.807233	0.0349531	0.00611737	5.82418	2.26777	0.96679	0.0586575	2.90583	0.405414	0.962914	0.0166499
BirthWeight	UKB	7.6	0.52	0.296	0.1247	0.017611	0.0281776	12.5	0.9965	0.02368	0.010153	5.2	0.46	0.845	0.2927	0.00389039	0.00565875	11.3	1.441	0.0747788	0.0276022	0.0844253	0.146162	0.493386	0.700522	0.5705	0.159078	0.000335418	0.000503127	11.9	0.875998	0.0479412	0.0138259	2.85473	1.55698	0.904	0.135953	3.13913	1.0662	0.920359	0.0481678
BMI	UKB	27.16	1.08	0.464	0.1431	0.00118491	0.00315976	28.3	1.012	0.0163958	0.00509041	28.71	1.2	1.1	0.2574	1.92425e-05	5.13132e-05	30	1.144	0.0366667	0.00869318	0.0308063	0.0692305	0.2657	0.579709	0.782	0.147252	1.09246e-07	3.27739e-07	29.15	0.763688	0.0268268	0.00510018	2.37069	0.917765	1.06007	0.0554176	2.24657	0.291179	1.04316	0.0170352
CA	UKB	12.04	1.55	0.294	0.08098	0.000282844	0.000905101	10.7	0.934	0.0274766	0.00793917	12.34	1.63	0.671	0.1811	0.000211278	0.000440928	11.5	1.039	0.0583478	0.0166067	0.0573826	0.114765	0.566904	0.729111	0.4825	0.0991904	1.14816e-06	2.50508e-06	11.1	0.698548	0.0434685	0.00934541	2.28231	0.880133	1.07477	0.13502	1.41019	0.36557	1.03662	0.031988
CHOL	UKB	15.1	5.32	0.141	0.06714	0.035721	0.047628	17.4	0.9434	0.00810345	0.00388355	13.62	4.53	0.213	0.1226	0.0823241	0.0878124	15.8	0.9907	0.013481	0.0078054	0.606487	0.632856	0.242174	0.579709	0.177	0.0698902	0.0113238	0.0120787	16.6	0.684012	0.0106627	0.00423311	1.51064	1.12848	0.908046	0.0752706	3.90199	1.13031	0.891534	0.0159806
CREA	UKB	22.11	1.46	0.606	0.1306	3.48203e-06	2.78562e-05	25.8	1.164	0.0234884	0.00517175	19.68	1.79	1.78	0.3132	1.32144e-08	1.05715e-07	21.5	1.329	0.0827907	0.0154402	0.000540833	0.00370857	0.014935	0.0962363	1.193	0.169669	2.04577e-12	1.40282e-11	23.65	0.883337	0.050444	0.00741745	2.93729	0.817209	0.833333	0.0637728	2.77503	0.409724	0.854205	0.0157624
CRP	UKB	15.72	3.74	0.133	0.07314	0.0689984	0.0871558	13.8	1.157	0.00963768	0.00536124	10.58	2.9	0.603	0.1427	2.38254e-05	5.93962e-05	10.7	1.125	0.0563551	0.0145934	0.00337816	0.0136057	0.0547367	0.218947	0.368	0.080176	4.43451e-06	8.86902e-06	12.25	0.806888	0.0300408	0.00683755	4.53383	2.71433	0.775362	0.104267	2.59536	0.967897	0.784562	0.0196487
CYSC	UKB	25.01	5.42	0.683	0.1688	5.20539e-05	0.000249859	24.3	1.164	0.028107	0.00707577	22.75	5.52	1.1	0.2111	1.88027e-07	8.20484e-07	20	1.272	0.055	0.0111195	0.122882	0.18382	0.0126347	0.0962363	0.8915	0.135145	4.20637e-11	2.2434e-10	22.15	0.862102	0.0402483	0.00629924	1.61054	0.503947	0.823045	0.0655316	1.44619	0.211284	0.899698	0.013671
DBIL	UKB	17.7	10.6	0.0365	0.05929	0.538147	0.574023	7.22	1.106	0.0050554	0.00824835	19.43	10.01	0.106	0.08222	0.19732	0.201519	10.1	0.8997	0.0104951	0.0081941	0.492952	0.543487	0.043381	0.208229	0.07125	0.0506839	0.159792	0.163192	8.66	0.712863	0.00822748	0.0058917	2.90411	5.22762	1.39889	0.247888	1.36653	0.699113	1.09829	0.0185991
DBP	UKB	20.3	0.96	0.48	0.09118	1.40715e-07	1.68858e-06	26.1	1.251	0.0183908	0.00360298	15.5	0.78	0.255	0.1123	0.0231649	0.0261754	19.6	1.087	0.0130102	0.00577484	0.119845	0.18382	8.77827e-05	0.00210678	0.3675	0.0723275	3.75348e-07	9.48247e-07	22.85	0.828639	0.0160832	0.0032186	0.53125	0.254795	0.750958	0.0550463	0.962705	0.192906	0.759312	0.0159383
FI	UKB	13.62	0.81	0.363	0.2181	0.0960377	0.1182	27.8	1.922	0.0130576	0.00789709	13.18	0.81	0.736	0.2343	0.00168216	0.00269145	25.1	1.997	0.0293227	0.00962178	0.243914	0.308101	0.329984	0.686687	0.5495	0.16005	0.000596281	0.000817756	26.45	1.38583	0.020775	0.00614817	2.02755	1.37863	0.902878	0.0951667	1.19302	0.412446	0.904665	0.0389637
FVC	UKB	22.35	0.99	0.873	0.1386	3.0015e-10	7.20359e-09	25.6	1.111	0.0341016	0.00561269	21.47	0.99	1.27	0.2057	6.65667e-10	6.39041e-09	26	1.194	0.0488461	0.00822339	0.109473	0.175157	0.806257	0.900008	1.0715	0.124019	5.62951e-18	1.35108e-16	25.8	0.815469	0.041531	0.00498293	1.45475	0.329942	1.01562	0.0641723	1.55051	0.209356	0.969753	0.0169118
GGT	UKB	17.16	1.91	0.279	0.1001	0.00531636	0.0115372	15.6	0.9516	0.0178846	0.00650875	17.38	1.79	0.604	0.1624	0.000199845	0.000436026	15.6	1.148	0.038718	0.0107931	0.0884542	0.146407	1	1	0.4415	0.0953858	3.68193e-06	7.68403e-06	15.6	0.745561	0.0283013	0.00626229	2.16487	0.970621	1	0.0955848	2.39436	0.612458	1.0225	0.0216184
GLU	UKB	8.17	1.83	8.97e-08	0.00152	0.999953	0.999976	4.63	0.5765	1.93736e-08	0.000328294	8.13	1.88	0.129	0.09854	0.190496	0.198778	5.65	0.9288	0.0228319	0.01784	0.190549	0.254065	0.350786	0.686687	0.0645	0.0492759	0.190548	0.190548	5.14	0.546585	0.0125486	0.00967917	1.43813e+06	2.43696e+10	1.2203	0.251653	3.04653	2.03762	1.05452	0.054212
gripR	UKB	38.79	1.81	0.293	0.08062	0.0002787	0.000905101	13.3	0.822	0.0220301	0.00621269	43.81	1.94	0.812	0.1735	2.86714e-06	9.17484e-06	15.5	0.8761	0.0523871	0.0115786	0.00667197	0.0200159	0.0670592	0.247603	0.5525	0.095658	7.65961e-09	2.82817e-08	14.4	0.600674	0.0383681	0.006833	2.77133	0.965459	1.16541	0.0976071	1.80257	0.267309	1.12621	0.0299319
HbA1c	UKB	17.74	2.09	0.379	0.1366	0.00552825	0.0115372	18.9	1.011	0.0200529	0.00730668	18.49	2.02	0.654	0.1572	3.17822e-05	7.26451e-05	19.9	1.187	0.0328643	0.00813909	0.186676	0.254065	0.521291	0.700522	0.5165	0.104129	7.04231e-07	1.60967e-06	19.4	0.779598	0.0266237	0.00547306	1.72559	0.747563	1.05291	0.0843598	1.98923	0.406722	1.0198	0.017448
hBMD	UKB	30.29	3.46	0.648	0.2592	0.0124193	0.0205561	31.6	1.837	0.0205063	0.0082887	34.61	3.72	1.07	0.4266	0.0121346	0.0149349	28.3	2.072	0.0378092	0.0153263	0.397887	0.465819	0.233365	0.579709	0.859	0.249586	0.000578065	0.000816092	29.95	1.38454	0.0286811	0.00843823	1.65123	0.932553	0.89557	0.0837248	2.17627	0.37956	0.859621	0.0177628
HDL	UKB	19.68	2.38	0.658	0.1317	5.847e-07	5.61312e-06	21.7	1.259	0.0303226	0.00631896	20.16	3.14	1.45	0.2649	4.40577e-08	2.64346e-07	20.5	1.321	0.0707317	0.0137022	0.00742425	0.0201782	0.510806	0.700522	1.054	0.147916	1.03589e-12	8.2871e-12	21.1	0.912431	0.0499526	0.00733551	2.20365	0.597169	0.9447	0.0819144	2.02494	0.338782	0.997446	0.017564
height	UKB	60.05	3.09	2.2	0.3274	1.82213e-11	8.74621e-10	55.6	1.608	0.0395683	0.00599865	57.22	3	3.58	0.4994	7.57673e-13	3.63683e-11	56.8	1.679	0.0630282	0.00898748	0.0208347	0.0500032	0.605734	0.745518	2.89	0.298576	3.69346e-22	1.77286e-20	56.2	1.1624	0.0514235	0.00541817	1.62727	0.331925	1.02158	0.0422471	1.51225	0.0833776	0.957041	0.00897029
IGF-1	UKB	22.21	1.93	0.879	0.2443	0.00032063	0.000961891	23.5	1.133	0.0374043	0.010551	26.19	2.1	1.98	0.2972	2.69795e-11	6.47507e-10	30	1.32	0.066	0.0103235	0.00421225	0.0149198	0.000186551	0.00298482	1.4295	0.192361	1.07489e-13	1.28987e-12	26.75	0.869783	0.0534393	0.007398	2.25256	0.71152	1.2766	0.0833263	2.88462	0.330172	1.28699	0.0201743
IMB	UKB	26.47	1.05	0.459	0.1489	0.00205197	0.00492472	33.5	1.16	0.0137015	0.00447003	28.23	1.23	1.75	0.3256	7.67133e-08	4.09138e-07	35.1	1.366	0.0498576	0.00947711	0.000311159	0.00289408	0.371955	0.686687	1.1045	0.179016	6.83557e-10	3.28108e-09	34.3	0.896041	0.0322012	0.00528648	3.81264	1.42581	1.04776	0.05458	2.50564	0.298965	1.06476	0.0160847
IMLL	UKB	24.79	1.02	0.439	0.112	8.86803e-05	0.000374242	30.5	1.116	0.0143934	0.00370971	25.74	1.2	1.43	0.2989	1.71662e-06	6.3383e-06	31.9	1.278	0.0448276	0.00954046	0.00190479	0.0101589	0.409293	0.700522	0.9345	0.159597	4.75973e-09	2.07697e-08	31.2	0.848343	0.0299519	0.00517972	3.2574	1.07434	1.0459	0.0567478	2.12245	0.272289	1.03464	0.0165669
LDL	UKB	13.11	6.07	0.238	0.09518	0.0124009	0.0205561	16.9	0.9496	0.0140828	0.00568727	10.94	5.18	0.339	0.1496	0.0234488	0.0261754	14.3	0.9598	0.0237063	0.0105818	0.568936	0.606865	0.0541437	0.218947	0.2885	0.0886558	0.00113729	0.00136474	15.6	0.675084	0.0184936	0.00573914	1.42437	0.84828	0.846154	0.0740672	2.86003	0.632895	0.830726	0.015605
LP-a	UKB	14.05	12.95	0.112	0.05779	0.0526169	0.0682598	0.587	0.1381	0.190801	0.1082	15.76	14.39	0.0236	0.06325	0.709057	0.709057	1.03e-06	0.8334	22912.6	1.85392e+10	0.302164	0.362597	0.487139	0.700522	0.0678	0.0428376	0.113485	0.118419	0.2935	0.422382	0.231005	0.363072	0.210714	0.575103	1.75468e-06	1.41976	0.241096	0.469642	1.02591	0.0310637
neuroticism	UKB	10.16	0.56	0.196	0.07489	0.00886617	0.0163683	14.1	0.9769	0.0139007	0.00539796	9.76	0.78	0.263	0.1141	0.0211668	0.0247807	13.1	1.235	0.0200763	0.0089132	0.623492	0.636758	0.525391	0.700522	0.2295	0.068241	0.000770774	0.000999923	13.6	0.787331	0.016875	0.00511194	1.34184	0.77573	0.929078	0.108698	1.53125	0.511684	0.94556	0.0319185
PHOS	UKB	10.91	0.96	3.61e-08	0.0002855	0.999899	0.999976	11.6	0.9678	3.11207e-09	2.46121e-05	13.13	1.14	0.571	0.1601	0.000361752	0.000643115	14.8	1.103	0.0385811	0.0111932	0.00036176	0.00289408	0.0292029	0.155749	0.2855	0.0800501	0.000361759	0.000526196	13.2	0.733697	0.0216288	0.00618242	1.58172e+07	1.25092e+11	1.27586	0.142731	3.48246	1.13726	1.30227	0.0388525
pulseAuto	UKB	15.66	1.1	0.06	0.07177	0.403153	0.439803	17.1	0.9764	0.00350877	0.00420186	15.28	1.15	0.675	0.123	4.06959e-08	2.64346e-07	16	1.078	0.0421875	0.00819615	1.5703e-05	0.000376872	0.449471	0.700522	0.3675	0.0712038	2.45319e-07	6.54184e-07	16.55	0.727228	0.0222054	0.0044116	11.25	13.6121	0.935673	0.0826349	2.73454	0.793248	0.93781	0.0236467
SBP	UKB	19.71	0.94	0.72	0.1618	8.5895e-06	5.88994e-05	24.9	1.199	0.0289157	0.00664549	16.53	0.78	0.375	0.111	0.000729147	0.00120686	21.1	1.026	0.0177725	0.00533117	0.0787003	0.145293	0.0160394	0.0962363	0.5475	0.0981074	2.39664e-08	7.82092e-08	23	0.789031	0.0238043	0.00434301	0.520833	0.193562	0.84739	0.0579897	0.851061	0.144999	0.803341	0.016848
SHBG	UKB	19.95	2.37	0.299	0.08957	0.000843318	0.00238113	18.4	1.115	0.01625	0.00496653	26.84	4.64	0.982	0.2115	3.43343e-06	1.03003e-05	20.9	1.205	0.0469856	0.0104759	0.00294288	0.0136057	0.127811	0.360878	0.6405	0.114842	2.44404e-08	7.82092e-08	19.65	0.820861	0.0325954	0.00600092	3.28428	1.21175	1.13587	0.0950082	5.34225	0.605781	1.45536	0.0256707
TBIL	UKB	18.78	9.28	0.102	0.06704	0.128139	0.153767	10.4	0.9332	0.00980769	0.00650595	19.72	10.09	0.306	0.1154	0.00801004	0.0103914	11.6	0.9387	0.0263793	0.0101747	0.126376	0.18382	0.364623	0.686687	0.204	0.0667299	0.0022349	0.00255417	11	0.661819	0.0185455	0.00616812	3	2.27329	1.11538	0.134773	4.41666	2.33832	1.00963	0.0132525
TEST	UKB	10.89	1.01	0.3	0.1089	0.00587243	0.0117449	11	0.9343	0.0272727	0.0101674	20.06	2.86	1.34	0.3058	1.17622e-05	3.3211e-05	17.2	1.124	0.077907	0.0184936	0.00135614	0.00813685	2.21627e-05	0.00106381	0.82	0.162306	4.36778e-07	1.04827e-06	14.1	0.730803	0.058156	0.0118992	4.46667	1.9152	1.56364	0.167569	20.9561	5.91218	1.91578	0.051558
TP	UKB	12.08	0.83	0.437	0.1156	0.000156654	0.000578415	14.7	1.036	0.0297279	0.00813825	13.16	1.04	0.609	0.2261	0.00707065	0.00942753	16.5	1.233	0.0369091	0.0139778	0.498196	0.543487	0.263698	0.579709	0.523	0.126969	3.80332e-05	6.08532e-05	15.6	0.805231	0.0335256	0.00832098	1.39359	0.635292	1.12245	0.115296	1.72398	0.385736	1.05176	0.0252506
TRIG	UKB	20.1	3.18	0.33	0.08447	9.35604e-05	0.000374242	16.4	1.159	0.020122	0.00534331	18.76	3.52	0.546	0.2517	0.0300638	0.0327968	15.1	1.362	0.0361589	0.016985	0.41589	0.475303	0.46728	0.700522	0.438	0.132748	0.00096862	0.00119215	15.75	0.894193	0.0278095	0.00857505	1.65455	0.87242	0.920732	0.105504	2.46979	0.487071	0.935879	0.0186434
UA	UKB	23.22	7.66	0.238	0.09249	0.0100748	0.0179108	17.4	1.01	0.0136782	0.00537449	16.62	4.87	0.461	0.159	0.00373912	0.00560868	12.6	1.009	0.0365873	0.0129547	0.225388	0.292395	0.000773321	0.00927985	0.3495	0.091972	0.000144656	0.000223983	15	0.713824	0.0233	0.00623092	1.93697	1.00644	0.724138	0.0716203	1.73443	0.490769	0.386388	0.00698597
UCR	UKB	6.37	0.46	0.105	0.08034	0.191231	0.22388	6.73	0.5926	0.0156018	0.0120164	6.39	0.53	0.474	0.1124	2.47484e-05	5.93962e-05	6.13	0.7175	0.0773246	0.0204481	0.00756684	0.0201782	0.519084	0.700522	0.2895	0.0690802	2.77993e-05	4.76559e-05	6.43	0.465291	0.0450233	0.0112266	4.51429	3.61615	0.910847	0.133412	2.5271	1.01309	0.974859	0.0628949
UREA	UKB	11.43	0.85	0.29	0.1277	0.0231502	0.0358454	12.1	0.8696	0.0239669	0.0106934	11.33	1	0.872	0.239	0.000263739	0.000525112	13.1	0.9628	0.0665649	0.0188888	0.0317307	0.0692305	0.440834	0.700522	0.581	0.135488	1.80132e-05	3.20234e-05	12.6	0.648689	0.0461111	0.011012	3.0069	1.55961	1.08264	0.11129	3.21175	0.859317	1.07471	0.0330044
URK	UKB	4.17	0.38	3.57e-08	0.001192	0.999976	0.999976	4.45	0.5311	8.02247e-09	0.000267865	4.07	0.45	0.229	0.08122	0.00480981	0.00663561	4.7	0.6641	0.0487234	0.0186017	0.00481437	0.015406	0.768761	0.878584	0.1145	0.0406144	0.00481436	0.00525203	4.575	0.425175	0.0250273	0.0091771	6.41457e+06	2.14178e+11	1.05618	0.195348	1.91768	1.2173	0.854867	0.0783973
URNA	UKB	7.01	0.46	0.0817	0.06527	0.210671	0.240766	6.86	0.603	0.0119096	0.009572	6.87	0.53	0.258	0.07589	0.000674703	0.00115663	6.69	0.7247	0.038565	0.0120886	0.0781899	0.145293	0.8569	0.914027	0.16985	0.0500486	0.000689555	0.000919407	6.775	0.471381	0.0250701	0.00759039	3.15789	2.68841	0.975219	0.136046	2.53488	1.07981	0.96841	0.0567037
VITD	UKB	12.36	2.47	0.201	0.09452	0.0334588	0.0458864	8.54	0.8142	0.0235363	0.0112931	14.52	3.41	0.553	0.2267	0.0147138	0.0176566	8.71	0.9984	0.0634902	0.0270259	0.151819	0.214333	0.895019	0.920581	0.377	0.122808	0.00214173	0.0025074	8.625	0.644151	0.0437101	0.014608	2.75124	1.71636	1.01991	0.152062	3.98225	1.86953	1.15254	0.0423396
weight	UKB	27.28	1.07	0.429	0.1335	0.00131135	0.0033129	29.6	1.133	0.0144932	0.00454413	29	1.25	2.13	0.3326	1.5127e-10	2.42032e-09	32.4	1.273	0.0657407	0.0105854	2.07278e-06	9.94932e-05	0.100378	0.321211	1.2795	0.179196	9.31808e-13	8.2871e-12	31	0.852088	0.0412742	0.0058908	4.96503	1.72867	1.09459	0.0600417	2.85334	0.325844	1.05722	0.0162297
WHR	UKB	19.22	1.67	0.441	0.07742	1.22505e-08	1.96009e-07	20.2	0.988	0.0218317	0.00397864	13.05	0.78	0.743	0.2637	0.00483847	0.00663561	16	1.129	0.0464375	0.0168038	0.271829	0.334558	0.005118	0.0491328	0.592	0.137415	1.6465e-05	3.03969e-05	18.1	0.750131	0.0327072	0.00771205	1.68481	0.667113	0.792079	0.0680052	1.82525	0.333594	0.649795	0.0144186
BMI	FinnGen	NA	NA	0.72	0.23	0.00174548	0.00174548	23.1	1.127	0.0311688	0.0100722	NA	NA	0.858	0.2073	3.48931e-05	3.48931e-05	22.8	1.114	0.0376316	0.00927616	0.655823	0.655823	0.849845	0.849845	0.789	0.154817	3.46287e-07	3.46287e-07	22.95	0.792326	0.0343791	0.00684946	1.73874	0.353412	0.942623	0.0521093	NA	NA	NA	NA
height	FinnGen	NA	NA	2.22	0.3362	4.02342e-11	1.20703e-10	48.8	1.827	0.0454918	0.00709674	NA	NA	3.86	0.5233	1.62791e-13	4.88372e-13	46	1.871	0.083913	0.0118771	0.00837187	0.0251156	0.284296	0.849845	3.04	0.310996	1.4408e-22	4.3224e-22	47.4	1.30753	0.064135	0.00679543	1.19167	0.477291	0.987013	0.0681505	NA	NA	NA	NA
weight	FinnGen	NA	NA	0.679	0.1791	0.000149934	0.000224902	25.4	1.283	0.0267323	0.00717931	NA	NA	1.17	0.2441	1.64209e-06	2.46314e-06	26	1.378	0.045	0.00968666	0.104854	0.157281	0.749975	0.849845	0.9245	0.151378	1.01385e-09	1.52078e-09	25.7	0.941405	0.0359728	0.0060358	1.72312	0.579498	1.02362	0.0749445	NA	NA	NA	NA

## Sheet: Table S4
Table S4. The effect size distribution estimates from GENESIS M2 model in autosomes and chrX with female summary statistics. The proportions of causal SNPs are in columns “pic.autosomes” and “pic.se.autosomes” for autosomes, and “pic.x” and “pic.se.x” for chrX. The per SNP h^2 are in columns “sigmasq.autosomes” and “sigmasq.se.autosomes” for autosomes, and “sigmasq.x” and “sigmasq.se.x” for chrX.…
trait	pic.autosomes	pic.se.autosomes	pic.x	pic.se.x	sigmasq.autosomes	sigmasq.se.autosomes	sigmasq.x	sigmasq.se.x	h2.autosomes	h2.se.autosomes	h2.x	h2.se.x	nbr.sSNP.autosomes	nbr.sSNP.se.autosomes	nbr.sSNP.x	nbr.sSNP.se.x
ALB	0.00434844	0.000765988	0.00118632	0.000624816	2.95702e-05	3.92702e-06	3.77937e-05	9.05624e-06	0.138	0.009766	0.00171	0.0007631	4656	820.2	45.4	23.89
ALP	0.00255218	0.000295863	0.00274236	0.00245928	7.17208e-05	7.49432e-06	2.55097e-05	1.43857e-05	0.196	0.01095	0.00267	0.001192	2733	316.8	105	94.02
ALT	0.00373631	0.000649371	0.00347834	0.0180719	3.40952e-05	4.79457e-06	5.7168e-06	2.52233e-05	0.136	0.01137	0.00076	0.0008005	4001	695.3	133	690.9
APOA1	0.00437127	0.00069306	0.0190677	0.00428229	3.91736e-05	4.76814e-06	5.77339e-06	1.237e-06	0.183	0.01111	0.00421	0.0009591	4681	742.1	729	163.7
APOB	0.00293652	0.000405362	0.00133966	0.00105294	5.61236e-05	6.15254e-06	6.00464e-05	3.64591e-05	0.176	0.009796	0.00308	0.001136	3144	434.1	51.2	40.25
AST	0.00269361	0.000436122	0.00305439	0.0025444	5.09103e-05	7.11349e-06	1.45405e-05	7.62508e-06	0.147	0.01132	0.0017	0.0007685	2884	467	117	97.28
BFFM	0.0114614	0.000875771	0.00535787	0.002321	2.85212e-05	1.74133e-06	4.07601e-05	1.37241e-05	0.35	0.01254	0.00835	0.001943	12273	937.8	205	88.73
BFM	0.0138118	0.00112144	0.0124026	0.0105831	1.82986e-05	1.26619e-06	5.75338e-06	4.45436e-06	0.271	0.01104	0.00273	0.0009225	14789	1201	474	404.6
BirthWeight	0.00477517	0.000912586	0.0013928	0.000736173	2.44655e-05	3.47123e-06	5.5651e-05	1.54039e-05	0.125	0.009965	0.00296	0.001247	5113	977.2	53.2	28.14
BMI	0.0148757	0.00114968	0.0114143	0.00715013	1.77817e-05	1.34793e-06	1.06269e-05	4.41862e-06	0.283	0.01012	0.00464	0.001431	15929	1231	436	273.4
CA	0.00196683	0.0004594	0.0180475	0.00802096	5.06886e-05	9.10779e-06	4.2605e-06	1.6291e-06	0.107	0.00934	0.00294	0.0008098	2106	491.9	690	306.6
CHOL	0.0026361	0.000332714	0.000443889	0.000231227	6.16045e-05	6.34105e-06	8.28793e-05	1.82432e-05	0.174	0.009434	0.00141	0.0006714	2823	356.3	17	8.84
CREA	0.00587038	0.000637846	0.00804103	0.00413467	4.10678e-05	3.59825e-06	1.97165e-05	7.80118e-06	0.258	0.01164	0.00606	0.001306	6286	683	307	158.1
CRP	0.00442238	0.0009264	0.00676457	0.0185494	2.90739e-05	4.50458e-06	5.15362e-06	1.32651e-05	0.138	0.01157	0.00133	0.0007314	4735	992	259	709.2
CYSC	0.00757786	0.000928655	0.00886362	0.00542708	2.99386e-05	2.89174e-06	2.01639e-05	1.0054e-05	0.243	0.01164	0.00683	0.001688	8114	994.4	339	207.5
DBIL	0.00163576	0.000665185	0.00996784	0.0142346	4.1205e-05	1.16699e-05	9.58589e-07	2.91489e-07	0.0722	0.01106	0.000365	0.0005929	1752	712.3	381	544.2
DBP	0.00940611	0.000894139	0.0258701	0.00211295	2.59322e-05	2.01907e-06	4.85594e-06	7.67274e-07	0.261	0.01251	0.0048	0.0009118	10072	957.4	989	80.78
FI	0.0120055	0.00125696	0.010015	0.0154398	2.16289e-05	2.01551e-06	9.46963e-06	1.293e-05	0.278	0.01922	0.00363	0.002181	12855	1346	383	590.3
FVC	0.0101222	0.00103945	0.0231817	0.00303006	2.36545e-05	1.92294e-06	9.8489e-06	1.90879e-06	0.256	0.01111	0.00873	0.001386	10839	1113	886	115.8
GGT	0.00276053	0.000418989	0.00459224	0.00302336	5.26838e-05	6.17563e-06	1.59167e-05	8.01772e-06	0.156	0.009516	0.00279	0.001001	2956	448.6	176	115.6
GLU	0.000761694	0.000204386	0.0234658	0.0130285	5.67086e-05	1.03454e-05	1e-12	1.69405e-08	0.0463	0.005765	8.97e-10	1.52e-05	816	218.9	897	498.1
gripR	0.0102466	0.0012861	0.0241493	0.00235563	1.21147e-05	1.24206e-06	3.17166e-06	6.94007e-07	0.133	0.00822	0.00293	0.0008062	10972	1377	923	90.06
HbA1c	0.00312952	0.000379987	0.00423455	0.0023654	5.64992e-05	5.35975e-06	2.33837e-05	7.05034e-06	0.189	0.01011	0.00379	0.001366	3351	406.9	162	90.43
hBMD	0.0026951	0.000330195	0.00244031	0.00110087	0.000109464	1.18884e-05	6.94742e-05	1.37578e-05	0.316	0.01837	0.00648	0.002592	2886	353.6	93.3	42.09
HDL	0.00452628	0.000702412	0.0138307	0.00624863	4.47538e-05	5.39788e-06	1.24396e-05	4.42029e-06	0.217	0.01259	0.00658	0.001317	4847	752.1	529	238.9
height	0.00783971	0.000454395	0.00741661	0.00146508	6.62566e-05	3.06544e-06	7.76811e-05	1.18768e-05	0.556	0.01608	0.022	0.003274	8395	486.6	284	56.01
IGF-1	0.00442456	0.000496817	0.00296344	0.000861308	4.96612e-05	4.58157e-06	7.75662e-05	2.13694e-05	0.235	0.01133	0.00879	0.002443	4738	532	113	32.93
IMB	0.0137156	0.000963857	0.00869721	0.00624538	2.28035e-05	1.49408e-06	1.38036e-05	6.66642e-06	0.335	0.0116	0.00459	0.001489	14686	1032	333	238.8
IMLL	0.0131298	0.000937886	0.0244545	0.00317475	2.16826e-05	1.46787e-06	4.69338e-06	9.33308e-07	0.305	0.01116	0.00439	0.00112	14059	1004	935	121.4
LDL	0.00275516	0.000364773	0.00111064	0.000835696	5.72323e-05	5.97349e-06	5.61234e-05	3.13986e-05	0.169	0.009496	0.00238	0.0009518	2950	390.6	42.5	31.95
LP-a	2.44426e-05	8.07319e-06	0.00998252	0.0158779	0.000224287	4.3586e-05	2.92236e-06	4.70803e-06	0.00587	0.001381	0.00112	0.0005779	26.2	8.645	382	607
neuroticism	0.0109889	0.00108861	0.0168978	0.00686085	1.20051e-05	1.35959e-06	3.0403e-06	1.40816e-06	0.141	0.009769	0.00196	0.0007489	11767	1166	646	262.3
PHOS	0.00353717	0.000774647	0.00945505	0.0178438	3.05522e-05	4.96694e-06	1e-12	7.89898e-09	0.116	0.009678	3.61e-10	2.855e-06	3788	829.5	361	682.2
pulseAuto	0.00657385	0.000977054	0.0100386	0.0267693	2.43114e-05	2.83942e-06	1.56435e-06	4.18093e-06	0.171	0.009764	0.0006	0.0007177	7039	1046	384	1023
SBP	0.00915704	0.000901376	0.0236669	0.00308887	2.54097e-05	1.985e-06	7.96091e-06	1.30654e-06	0.249	0.01199	0.0072	0.001618	9805	965.2	905	118.1
SHBG	0.00415188	0.000603693	0.0221812	0.00285493	4.14148e-05	4.63267e-06	3.52746e-06	8.68904e-07	0.184	0.01115	0.00299	0.0008957	4446	646.4	848	109.1
TBIL	0.002857	0.00071449	0.0100163	0.0117468	3.39774e-05	6.45686e-06	2.67236e-06	2.54112e-06	0.104	0.009332	0.00102	0.0006704	3059	765.1	383	449.1
TEST	0.00277442	0.000630724	0.00150377	0.000742547	3.70083e-05	6.18785e-06	5.21475e-05	1.44023e-05	0.11	0.009343	0.003	0.001089	2971	675.4	57.5	28.39
TP	0.00469656	0.000729737	0.0181531	0.00504481	2.91752e-05	3.36076e-06	6.299e-06	1.61304e-06	0.147	0.01036	0.00437	0.001156	5029	781.4	694	192.9
TRIG	0.00381487	0.000666958	0.0164715	0.0124687	4.0258e-05	5.35326e-06	5.23313e-06	3.85509e-06	0.164	0.01159	0.0033	0.0008447	4085	714.2	630	476.7
UA	0.00509131	0.000760669	0.00225177	0.00148846	3.19041e-05	3.64378e-06	2.76603e-05	1.25949e-05	0.174	0.0101	0.00238	0.0009249	5452	814.5	86.1	56.91
UCR	0.0100529	0.0013179	0.0135054	0.0100664	6.25605e-06	7.61263e-07	2.0337e-06	7.91642e-07	0.0673	0.005926	0.00105	0.0008034	10764	1411	516	384.8
UREA	0.00445677	0.000855736	0.000937877	0.000456229	2.52922e-05	3.66858e-06	8.07891e-05	2.74026e-05	0.121	0.008696	0.0029	0.001277	4772	916.3	35.9	17.44
URK	0.0100347	0.00139014	0.009338	0.0357601	4.13855e-06	5.21734e-07	1e-12	3.33801e-08	0.0445	0.005311	3.57e-10	1.192e-05	10745	1489	357	1367
URNA	0.0100657	0.00151139	0.00117292	0.00122927	6.36054e-06	8.19584e-07	1.82139e-05	6.77261e-06	0.0686	0.00603	0.000817	0.0006527	10778	1618	44.8	47
VITD	0.00500261	0.00129089	0.015509	0.00785779	1.59446e-05	3.11776e-06	3.38935e-06	1.58258e-06	0.0854	0.008142	0.00201	0.0009452	5357	1382	593	300.4
weight	0.0135515	0.00104366	0.00496526	0.00259366	2.04263e-05	1.33079e-06	2.25736e-05	7.76062e-06	0.296	0.01133	0.00429	0.001335	14511	1118	190	99.16
WHR	0.00462266	0.000542196	0.014455	0.00635689	4.08488e-05	3.77927e-06	7.97821e-06	3.22634e-06	0.202	0.00988	0.00441	0.0007742	4950	580.6	553	243

## Sheet: Table S5
Table S5. The effect size distribution estimates from GENESIS M2 model in autosomes and chrX with male summary statistics. The proportions of causal SNPs are in columns “pic.autosomes” and “pic.se.autosomes” for autosomes, and “pic.x” and “pic.se.x” for chrX. The per SNP h^2 are in columns “sigmasq.autosomes” and “sigmasq.se.autosomes” for autosomes, and “sigmasq.x” and “sigmasq.se.x” for chrX. T…
trait	pic.autosomes	pic.se.autosomes	pic.x	pic.se.x	sigmasq.autosomes	sigmasq.se.autosomes	sigmasq.x	sigmasq.se.x	h2.autosomes	h2.se.autosomes	h2.x	h2.se.x	nbr.sSNP.autosomes	nbr.sSNP.se.autosomes	nbr.sSNP.x	nbr.sSNP.se.x
ALB	0.00352187	0.000737675	0.00515416	0.00339953	3.57225e-05	5.61248e-06	4.74912e-05	2.61359e-05	0.135	0.01088	0.00936	0.002572	3771	789.9	197	130
ALP	0.00223781	0.000275478	0.00610582	0.00272571	8.97796e-05	1.00691e-05	3.42772e-05	1.37848e-05	0.215	0.01273	0.008	0.001685	2396	295	233	104.2
ALT	0.00434412	0.000908374	0.00494011	0.0033521	2.96852e-05	4.61413e-06	2.28843e-05	9.54433e-06	0.138	0.01146	0.00432	0.001471	4652	972.7	189	128.2
APOA1	0.00371879	0.000757833	0.0148025	0.00611217	4.73467e-05	7.52521e-06	1.92466e-05	6.6407e-06	0.189	0.013	0.0109	0.002073	3982	811.5	566	233.7
APOB	0.00226737	0.000388093	0.00690318	0.00368027	6.27487e-05	8.66486e-06	2.63151e-05	1.16108e-05	0.152	0.009719	0.00694	0.001934	2428	415.6	264	140.7
AST	0.00325449	0.00051086	0.000763298	0.00045974	4.38813e-05	5.14474e-06	7.59993e-05	3.27502e-05	0.153	0.01137	0.00222	0.0008849	3485	547	29.2	17.58
BFFM	0.00938052	0.000795007	0.0067065	0.00159504	3.78363e-05	2.55292e-06	9.55655e-05	1.75491e-05	0.38	0.01431	0.0245	0.003941	10044	851.3	256	60.98
BFM	0.011806	0.0010787	0.01203	0.00494149	2.07628e-05	1.58531e-06	3.44947e-05	1.209e-05	0.262	0.01178	0.0159	0.003076	12642	1155	460	188.9
BirthWeight	0.00399186	0.00134904	0.00850578	0.00688145	2.64791e-05	6.53457e-06	2.59785e-05	1.48188e-05	0.113	0.01441	0.00845	0.002927	4274	1445	325	263.1
BMI	0.0135881	0.00103548	0.00450348	0.00183314	2.05943e-05	1.501e-06	6.38729e-05	1.8037e-05	0.3	0.01144	0.011	0.002574	14550	1109	172	70.08
CA	0.00203072	0.000509604	0.00420174	0.00185141	5.29706e-05	1.01332e-05	4.17499e-05	1.45808e-05	0.115	0.01039	0.00671	0.001811	2174	545.7	161	70.78
CHOL	0.00218285	0.00034417	0.000942793	0.000630999	6.77644e-05	8.64393e-06	5.90875e-05	1.7801e-05	0.158	0.009907	0.00213	0.001226	2337	368.5	36	24.12
CREA	0.00451094	0.000694163	0.00874019	0.00270871	4.44945e-05	5.33103e-06	5.3213e-05	1.33676e-05	0.215	0.01329	0.0178	0.003132	4830	743.3	334	103.6
CRP	0.00286409	0.000801657	0.019833	0.00483538	3.479e-05	7.1167e-06	7.94878e-06	1.57781e-06	0.107	0.01125	0.00603	0.001427	3067	858.4	758	184.9
CYSC	0.00387614	0.000681632	0.00508016	0.00185172	4.8304e-05	6.84763e-06	5.66878e-05	1.69392e-05	0.2	0.01272	0.011	0.002111	4150	729.9	194	70.79
DBIL	0.00156394	0.000306701	0.00104745	0.00116525	6.05311e-05	8.85008e-06	2.65033e-05	1.26848e-05	0.101	0.008997	0.00106	0.0008222	1675	328.4	40	44.55
DBP	0.00928603	0.00113294	0.0173482	0.0103821	1.97464e-05	1.89365e-06	3.84543e-06	1.59328e-06	0.196	0.01087	0.00255	0.001123	9943	1213	663	396.9
FI	0.0112296	0.00145275	0.0215684	0.00234607	2.0858e-05	2.25121e-06	8.92773e-06	2.03582e-06	0.251	0.01997	0.00736	0.002343	12024	1556	825	89.69
FVC	0.00938675	0.00104265	0.0147532	0.00410281	2.58774e-05	2.3438e-06	2.25996e-05	4.84144e-06	0.26	0.01194	0.0127	0.002057	10051	1116	564	156.9
GGT	0.00253396	0.000451048	0.00328886	0.0015352	5.76733e-05	7.73058e-06	4.80529e-05	1.64323e-05	0.156	0.01148	0.00604	0.001624	2713	483	126	58.69
GLU	0.00144641	0.000627499	0.0161425	0.00860912	3.65098e-05	1.07039e-05	2.09337e-06	8.89734e-07	0.0565	0.009288	0.00129	0.0009854	1549	671.9	617	329.1
gripR	0.012656	0.00131065	0.0145481	0.00710394	1.14623e-05	9.79472e-07	1.45964e-05	6.22911e-06	0.155	0.008761	0.00812	0.001735	13552	1403	556	271.6
HbA1c	0.00282735	0.000364788	0.00605911	0.00329172	6.56944e-05	6.44067e-06	2.82281e-05	1.26368e-05	0.199	0.01187	0.00654	0.001572	3027	390.6	232	125.8
hBMD	0.00271072	0.000444729	0.00183918	0.000680315	9.74472e-05	1.30276e-05	0.000152055	2.2755e-05	0.283	0.02072	0.0107	0.004266	2903	476.2	70.3	26.01
HDL	0.00427415	0.000770236	0.0164182	0.00566104	4.48144e-05	6.19073e-06	2.30776e-05	6.8544e-06	0.205	0.01321	0.0145	0.002649	4577	824.8	628	216.4
height	0.0081174	0.00048133	0.00830854	0.00144785	6.53451e-05	3.14062e-06	0.000112772	1.31786e-05	0.568	0.01679	0.0358	0.004994	8692	515.4	318	55.35
IGF-1	0.00508393	0.000526131	0.00551842	0.00144572	5.51074e-05	4.64521e-06	9.3735e-05	2.26051e-05	0.3	0.0132	0.0198	0.002972	5444	563.4	211	55.27
IMB	0.0126658	0.000985666	0.00881031	0.00297796	2.59058e-05	1.91281e-06	5.20224e-05	1.30809e-05	0.351	0.01366	0.0175	0.003256	13562	1055	337	113.9
IMLL	0.0119116	0.000904924	0.0138545	0.00658284	2.4972e-05	1.76401e-06	2.69335e-05	1.05123e-05	0.319	0.01278	0.0143	0.002989	12755	969	530	251.7
LDL	0.00196424	0.000334926	0.00297986	0.00202045	6.8197e-05	9.39232e-06	2.98005e-05	1.32475e-05	0.143	0.009598	0.00339	0.001496	2103	358.6	114	77.24
LP-a	0.00957483	0.00114233	0.00999877	0.0221397	1e-12	8.12863e-07	6.18178e-07	3.02533e-07	1.03e-08	0.008334	0.000236	0.0006325	10253	1223	382	846.4
neuroticism	0.0102332	0.0010729	0.00301313	0.0021247	1.19403e-05	1.88271e-06	2.2849e-05	1.13189e-05	0.131	0.01235	0.00263	0.001141	10957	1149	115	81.23
PHOS	0.00454936	0.000889982	0.00447534	0.00377512	3.03942e-05	4.51642e-06	3.33626e-05	2.2506e-05	0.148	0.01103	0.00571	0.001601	4871	953	171	144.3
pulseAuto	0.00518801	0.00091598	0.0228581	0.00212888	2.88898e-05	3.98714e-06	7.72873e-06	1.32268e-06	0.16	0.01078	0.00675	0.00123	5555	980.8	874	81.39
SBP	0.0101493	0.00103613	0.0246393	0.00280803	1.94553e-05	1.59587e-06	3.9845e-06	8.25499e-07	0.211	0.01026	0.00375	0.00111	10868	1109	942	107.4
SHBG	0.00260659	0.000371583	0.00528036	0.00166187	7.4953e-05	8.73262e-06	4.86253e-05	7.17122e-06	0.209	0.01205	0.00982	0.002115	2791	397.9	202	63.54
TBIL	0.00272668	0.000535219	0.00192204	0.00109122	3.98978e-05	5.75218e-06	4.17065e-05	1.40722e-05	0.116	0.009387	0.00306	0.001154	2920	573.1	73.5	41.72
TEST	0.00343806	0.000578479	0.00414055	0.00273859	4.6772e-05	6.10453e-06	8.45408e-05	4.86306e-05	0.172	0.01124	0.0134	0.003058	3681	619.4	158	104.7
TP	0.00612439	0.00101696	0.0033992	0.00247304	2.52027e-05	3.13684e-06	4.68959e-05	2.49019e-05	0.165	0.01233	0.00609	0.002261	6558	1089	130	94.55
TRIG	0.00304368	0.000672486	0.00175642	0.00090642	4.61878e-05	8.1793e-06	8.12918e-05	2.86429e-05	0.151	0.01362	0.00546	0.002517	3259	720.1	67.1	34.65
UA	0.00330754	0.000724939	0.00457113	0.00313031	3.55684e-05	5.86391e-06	2.63974e-05	1.13543e-05	0.126	0.01009	0.00461	0.00159	3542	776.2	175	119.7
UCR	0.0100314	0.00146753	0.0217266	0.00170149	5.7046e-06	7.66694e-07	5.70317e-06	1.14015e-06	0.0613	0.007175	0.00474	0.001124	10741	1571	831	65.05
UREA	0.00391708	0.000729627	0.00374462	0.00198461	3.12554e-05	4.46015e-06	6.08848e-05	2.67535e-05	0.131	0.009628	0.00872	0.00239	4194	781.3	143	75.87
URK	0.00999758	0.00145225	0.02019	0.00200797	4.39334e-06	7.21269e-07	2.96751e-06	7.95149e-07	0.047	0.006641	0.00229	0.0008122	10705	1555	772	76.77
URNA	0.0100412	0.00158677	0.0200364	0.00214115	6.22517e-06	1.0402e-06	3.3668e-06	8.15627e-07	0.0669	0.007247	0.00258	0.0007589	10752	1699	766	81.86
VITD	0.00379264	0.0011927	0.00236941	0.00138389	2.14427e-05	4.91305e-06	6.10793e-05	3.64331e-05	0.0871	0.009984	0.00553	0.002267	4061	1277	90.6	52.91
weight	0.0122926	0.000942002	0.00933528	0.00251193	2.45777e-05	1.59068e-06	5.96284e-05	1.36351e-05	0.324	0.01273	0.0213	0.003326	13163	1009	357	96.03
WHR	0.00867128	0.00105878	0.00289898	0.00179089	1.7182e-05	1.72879e-06	6.70424e-05	4.36162e-05	0.16	0.01129	0.00743	0.002637	9285	1134	111	68.47

## Sheet: Table S7
Table S7. Summary statistics of lead variants identified in sex-specific GWAS for all traits. In the allelic effect columns, “ALLELE_EFF_FEMALE” and “ALLELE_EFF_MALE” and corresponding SE in columns “ALLELE_SE_FEMALE” and “ALLELE_SE_MALE” were the GWAS effect estimates “BETA_FEMALE” and “BETA_MALE”, “SE_FEMALE” and “SE_MALE” multiplied by two for variants in the non-PAR region to correspond the a…
TRAIT	SNP	CHR	BP	ALLELE1	ALLELE0	A1FREQ_FEMALE	BETA_FEMALE	SE_FEMALE	P_BOLT_LMM_INF_FEMALE	ALLELE_EFF_FEMALE	ALLELE_SE_FEMALE	A1FREQ_MALE	BETA_MALE	SE_MALE	P_BOLT_LMM_INF_MALE	ALLELE_EFF_MALE	ALLELE_SE_MALE	P_SEX_DIFF	SAMPLE	Consequence	ConsScore	GeneID	GeneName	RawScore	PHRED	MAF_FEMALE	MAF_MALE
ALB	rs12044737	1	9445245	C	G	0.591213	-0.0212389	0.00354367	2.1e-09	-0.0212389	0.00354367	0.591558	-0.0108399	0.00377589	0.0041	-0.0108399	0.00377589	0.0446239	female	REGULATORY	4			-0.09958	1.41	0.408787	0.408442
ALB	rs1497406	1	16505320	A	G	0.418935	-0.0250751	0.00350273	8.1e-13	-0.0250751	0.00350273	0.421682	-0.0251269	0.00374106	1.9e-11	-0.0251269	0.00374106	0.991936	female	REGULATORY	4			1.15493	14.4	0.418935	0.421682
ALB	1:23747996_GA_G	1	23747996	GA	G	0.274466	-0.0231588	0.00392283	3.6e-09	-0.0231588	0.00392283	0.272814	-0.0134813	0.00420732	0.0014	-0.0134813	0.00420732	0.0925028	female	INTRONIC	2	ENSG00000204219	TCEA3	0.067892	3.724	0.274466	0.272814
ALB	rs55794721	1	25561667	G	A	0.591612	-0.0215122	0.00351904	9.8e-10	-0.0215122	0.00351904	0.593557	-0.0123053	0.00377277	0.0011	-0.0123053	0.00377277	0.0743333	female	REGULATORY	4			0.9094	12.79	0.408388	0.406443
ALB	1:39738803_AT_A	1	39738803	AT	A	0.792514	0.0271307	0.00434589	4.3e-10	0.0271307	0.00434589	0.791799	0.0217233	0.00464296	2.9e-06	0.0217233	0.00464296	0.395169	female	INTRONIC	2	ENSG00000127603	MACF1	0.217648	6.099	0.207486	0.208201
ALB	rs11207415	1	59635971	C	T	0.699244	0.0206668	0.00377561	4.4e-08	0.0206668	0.00377561	0.698024	0.0125927	0.00403371	0.0018	0.0125927	0.00403371	0.143915	female	INTRONIC	2	ENSG00000224609	RP11-470E16.1	-0.010438	2.469	0.300756	0.301976
ALB	rs57274629	1	66110292	A	G	0.642377	-0.0285073	0.00364091	4.9e-15	-0.0285073	0.00364091	0.642367	-0.018941	0.00389741	1.2e-06	-0.018941	0.00389741	0.072872	female	DOWNSTREAM	1	ENSG00000116678	LEPR	0.008596	2.754	0.357623	0.357633
ALB	rs11589479	1	155033308	G	A	0.837061	-0.0479891	0.00468029	1.1e-24	-0.0479891	0.00468029	0.834891	-0.0490622	0.00498568	7.5e-23	-0.0490622	0.00498568	0.875304	female	SPLICE_SITE	5	ENSG00000143537	ADAM15	2.05895	20.3	0.162939	0.165109
ALB	rs10919543	1	161508617	A	G	0.684942	0.0277578	0.00374857	1.3e-13	0.0277578	0.00374857	0.684518	0.0204597	0.00401108	3.4e-07	0.0204597	0.00401108	0.183738	female	REGULATORY	4			0.068616	3.736	0.315058	0.315482
ALB	rs4650998	1	178531850	G	A	0.465652	-0.0212126	0.00346268	9e-10	-0.0212126	0.00346268	0.466402	-0.0292994	0.00371875	3.3e-15	-0.0292994	0.00371875	0.111499	female	DOWNSTREAM	1	ENSG00000201347	RNA5SP69	-0.518527	0.077	0.465652	0.466402
ALB	rs552281857	1	196642969	C	CTT	0.773419	-0.0260048	0.00414627	3.6e-10	-0.0260048	0.00414627	0.773792	-0.0340274	0.00445598	2.2e-14	-0.0340274	0.00445598	0.187482	female	INTRONIC	2	ENSG00000000971	CFH	-0.247403	0.523	0.226581	0.226208
ALB	rs79687284	1	214150821	G	C	0.965191	-0.0572608	0.00944278	1.3e-09	-0.0572608	0.00944278	0.964782	-0.0378425	0.0100476	0.00017	-0.0378425	0.0100476	0.159041	female	REGULATORY	4			-0.318286	0.322	0.034809	0.035218
ALB	rs749853052	1	219747226	TG	T	0.700499	0.0285262	0.00377581	4.2e-14	0.0285262	0.00377581	0.701057	0.0202757	0.00403795	5.1e-07	0.0202757	0.00403795	0.135589	female	REGULATORY	4			-0.049574	1.946	0.299501	0.298943
ALB	rs4832598	2	18702917	G	A	0.505201	-0.0199015	0.00345902	8.7e-09	-0.0199015	0.00345902	0.507358	-0.00831161	0.00369404	0.024	-0.00831161	0.00369404	0.0220113	female	INTERGENIC	0			0.058691	3.569	0.494799	0.492642
ALB	rs1260326	2	27730940	T	C	0.392422	0.0473332	0.00354481	1.1e-40	0.0473332	0.00354481	0.392004	0.0705405	0.00378996	2.5e-77	0.0705405	0.00378996	7.74583e-06	female	NON_SYNONYMOUS	7	ENSG00000084734	GCKR	0.87323	12.52	0.392422	0.392004
ALB	rs10198901	2	102127937	G	A	0.345904	0.0249794	0.00364738	7.5e-12	0.0249794	0.00364738	0.346139	0.0201205	0.00389502	2.4e-07	0.0201205	0.00389502	0.362526	female	REGULATORY	4			0.047204	3.378	0.345904	0.346139
ALB	rs6734238	2	113841030	A	G	0.597987	0.0211882	0.00352823	1.9e-09	0.0211882	0.00352823	0.597084	0.00924084	0.00377333	0.014	0.00924084	0.00377333	0.020737	female	REGULATORY	4			-0.096008	1.444	0.402013	0.402916
ALB	rs13389219	2	165528876	C	T	0.606061	0.0293602	0.00354118	1.1e-16	0.0293602	0.00354118	0.605456	0.0309899	0.00378577	2.7e-16	0.0309899	0.00378577	0.753231	female	REGULATORY	4			0.372284	8.092	0.393939	0.394544
ALB	rs5836624	2	178609068	C	CT	0.391263	0.0203106	0.00363598	2.3e-08	0.0203106	0.00363598	0.391906	0.0112024	0.00388073	0.0039	0.0112024	0.00388073	0.0867617	female	INTRONIC	2	ENSG00000128655	PDE11A	-0.211223	0.666	0.391263	0.391906
ALB	rs59104589	2	242237902	C	T	0.639046	0.0281545	0.00360233	5.5e-15	0.0281545	0.00360233	0.641934	0.0240972	0.00385883	4.2e-10	0.0240972	0.00385883	0.442142	female	INTRONIC	2	ENSG00000115677	HDLBP	-0.391727	0.193	0.360954	0.358066
ALB	rs1801282	3	12393125	C	G	0.880375	0.0476305	0.00533025	4e-19	0.0476305	0.00533025	0.879211	0.0473003	0.00567638	7.9e-17	0.0473003	0.00567638	0.966175	female	NON_SYNONYMOUS	7	ENSG00000132170	PPARG	1.52615	16.42	0.119625	0.120789
ALB	rs1349028	3	71777047	T	A	0.738246	-0.0262984	0.00396097	3.2e-11	-0.0262984	0.00396097	0.738715	-0.0135805	0.00424864	0.0014	-0.0135805	0.00424864	0.0285618	female	UPSTREAM	1	ENSG00000163412	EIF4E3	-0.39809	0.184	0.261754	0.261285
ALB	rs544393571	3	132153053	C	CA	0.829596	-0.0269914	0.00491873	4.1e-08	-0.0269914	0.00491873	0.830265	-0.0150698	0.00525641	0.0041	-0.0150698	0.00525641	0.0977143	female	REGULATORY	4			-0.186405	0.787	0.170404	0.169735
ALB	rs56406311	3	156795408	C	T	0.613759	-0.0275496	0.00357233	1.2e-14	-0.0275496	0.00357233	0.61265	-0.0254813	0.00382406	2.7e-11	-0.0254813	0.00382406	0.692668	female	REGULATORY	4			0.479166	9.205	0.386241	0.38735
ALB	rs13108218	4	3443931	A	G	0.382072	0.0477554	0.00359321	2.6e-40	0.0477554	0.00359321	0.3819	0.0370051	0.00385047	7.2e-22	0.0370051	0.00385047	0.0412295	female	INTRONIC	2	ENSG00000109758	HGFAC	0.105904	4.36	0.382072	0.3819
ALB	4:14964788_CTT_C	4	14964788	CTT	C	0.344383	-0.0222225	0.00371018	2.1e-09	-0.0222225	0.00371018	0.344285	-0.0102633	0.00398207	0.01	-0.0102633	0.00398207	0.0279979	female	INTRONIC	2	ENSG00000247624	CPEB2-AS1	-0.234857	0.569	0.344383	0.344285
ALB	rs77849807	4	26152727	A	G	0.984082	-0.131197	0.0138433	2.6e-21	-0.131197	0.0138433	0.984274	-0.0881888	0.0148913	3.2e-09	-0.0881888	0.0148913	0.0344042	female	REGULATORY	4			1.43271	15.89	0.015918	0.015726
ALB	rs72663044	4	74160364	A	G	0.979267	0.148202	0.0122203	7.5e-34	0.148202	0.0122203	0.979704	0.101412	0.0132181	1.7e-14	0.101412	0.0132181	0.00934336	female	INTRONIC	2	ENSG00000250220	RP11-692D12.1	0.117034	4.544	0.020733	0.020296
ALB	rs13107325	4	103188709	C	T	0.926318	0.046624	0.00663835	2.2e-12	0.046624	0.00663835	0.924225	0.0749094	0.0070196	1.4e-26	0.0749094	0.0070196	0.00341508	female	NON_SYNONYMOUS	7	ENSG00000138821	SLC39A8	2.72453	23	0.073682	0.075775
ALB	rs71587365	4	129055154	A	ATT	0.410286	0.0221562	0.00367747	1.7e-09	0.0221562	0.00367747	0.410085	0.0157243	0.00393329	6.4e-05	0.0157243	0.00393329	0.232288	female	INTRONIC	2	ENSG00000138709	LARP1B	-0.188993	0.773	0.410286	0.410085
ALB	rs61590344	4	177361235	T	A	0.340894	0.023497	0.00386039	1.2e-09	0.023497	0.00386039	0.341649	0.0205659	0.00412898	6.3e-07	0.0205659	0.00412898	0.604077	female	INTERGENIC	0			0.018324	2.907	0.340894	0.341649
ALB	rs34783842	5	72296606	T	TA	0.534739	-0.0401849	0.00347266	5.7e-31	-0.0401849	0.00347266	0.534286	-0.0473782	0.0037173	3.3e-37	-0.0473782	0.0037173	0.157347	female	INTRONIC	2	ENSG00000157107	FCHO2	-0.222035	0.62	0.465261	0.465714
ALB	rs2227827	5	76019044	C	T	0.952321	0.055234	0.00813538	1.1e-11	0.055234	0.00813538	0.952154	0.0564116	0.00867693	8e-11	0.0564116	0.00867693	0.921134	female	INTRONIC	2	ENSG00000181104	F2R	0.042864	3.306	0.047679	0.047846
ALB	rs952170	5	122839931	A	C	0.450649	-0.0228772	0.00347718	4.7e-11	-0.0228772	0.00347718	0.452323	-0.0264657	0.00372941	1.3e-12	-0.0264657	0.00372941	0.481574	female	INTERGENIC	0			0.083237	3.981	0.450649	0.452323
ALB	rs56116020	6	406552	C	CA	0.466487	0.0232337	0.00363024	1.6e-10	0.0232337	0.00363024	0.467157	0.00960067	0.00388861	0.014	0.00960067	0.00388861	0.0103858	female	INTRONIC	2	ENSG00000137265	IRF4	-0.135589	1.108	0.466487	0.467157
ALB	rs9265945	6	31315120	A	G	0.570785	0.0209019	0.00352455	3e-09	0.0209019	0.00352455	0.571236	0.0253373	0.00377229	1.9e-11	0.0253373	0.00377229	0.390265	female	INTERGENIC	0			0.294244	7.137	0.429215	0.428764
ALB	rs368213214	6	32378647	T	TAA	0.425571	0.0241718	0.00359693	1.8e-11	0.0241718	0.00359693	0.427886	0.0194977	0.00383418	3.7e-07	0.0194977	0.00383418	0.373963	female	UPSTREAM	1	ENSG00000204290	BTNL2	-0.189265	0.772	0.425571	0.427886
ALB	rs60105057	6	44080719	C	G	0.799367	0.0277453	0.00433777	1.6e-10	0.0277453	0.00433777	0.797698	0.0149177	0.00461603	0.0012	0.0149177	0.00461603	0.0428586	female	DOWNSTREAM	1	ENSG00000180992	MRPL14	-0.093763	1.465	0.200633	0.202302
ALB	rs577721086	6	127440047	T	C	0.948919	-0.053058	0.00798565	3e-11	-0.053058	0.00798565	0.949704	-0.0400596	0.0085753	3e-06	-0.0400596	0.0085753	0.267306	female	REGULATORY	4			1.81409	18.31	0.051081	0.050296
ALB	rs34164109	6	135421176	C	T	0.737951	-0.0221858	0.0039515	2e-08	-0.0221858	0.0039515	0.739653	-0.0250511	0.00423595	3.3e-09	-0.0250511	0.00423595	0.620866	female	INTRONIC	2	ENSG00000112339	HBS1L	0.773732	11.74	0.262049	0.260347
ALB	rs575905913	6	161044540	G	T	0.816084	0.0340459	0.00468604	3.7e-13	0.0340459	0.00468604	0.816305	0.0157948	0.00501942	0.0017	0.0157948	0.00501942	0.00786389	female	INTRONIC	2	ENSG00000198670	LPA	-0.476787	0.105	0.183916	0.183695
ALB	7:2353158_CA_C	7	2353158	CA	C	0.69967	0.0225447	0.00383832	4.3e-09	0.0225447	0.00383832	0.699515	0.0152464	0.00410075	0.0002	0.0152464	0.00410075	0.19382	female	REGULATORY	4			0.239803	6.412	0.30033	0.300485
ALB	rs56287412	7	17978828	T	C	0.490144	0.0266505	0.00348982	2.2e-14	0.0266505	0.00348982	0.488171	0.0246965	0.00373335	3.7e-11	0.0246965	0.00373335	0.702199	female	REGULATORY	4			0.45256	8.943	0.490144	0.488171
ALB	rs35081782	7	22765336	G	GTC	0.407257	-0.0209762	0.00354887	3.4e-09	-0.0209762	0.00354887	0.408098	-0.0102216	0.00378633	0.0069	-0.0102216	0.00378633	0.0382298	female	NONCODING_CHANGE	5	ENSG00000179428	AC073072.5	0.174887	5.461	0.407257	0.408098
ALB	rs115946508	7	150497496	C	A	0.88863	-0.0593709	0.00554974	1e-26	-0.0593709	0.00554974	0.889075	-0.0661566	0.00593767	7.8e-29	-0.0661566	0.00593767	0.403768	female	REGULATORY	4			0.359155	7.942	0.11137	0.110925
ALB	rs9692654	8	6647299	T	C	0.634489	-0.0207532	0.00361467	9.4e-09	-0.0207532	0.00361467	0.636093	-0.0140819	0.00387512	0.00028	-0.0140819	0.00387512	0.208064	female	INTERGENIC	0			-0.367932	0.228	0.365511	0.363907
ALB	rs4841133	8	9183664	A	G	0.0926992	-0.0635703	0.00598485	2.4e-26	-0.0635703	0.00598485	0.0915972	-0.0592568	0.00645051	4.1e-20	-0.0592568	0.00645051	0.623985	female	NONCODING_CHANGE	5	ENSG00000254235	RP11-115J16.1	0.228837	6.258	0.0926992	0.0915972
ALB	rs1495741	8	18272881	G	A	0.221137	-0.022936	0.00418143	4.1e-08	-0.022936	0.00418143	0.221978	-0.0182356	0.00445598	4.3e-05	-0.0182356	0.00445598	0.441766	female	REGULATORY	4			-0.195288	0.741	0.221137	0.221978
ALB	8:30279470_CAAAAAAG_C	8	30279470	CAAAAAAG	C	0.257577	-0.0246672	0.00397329	5.4e-10	-0.0246672	0.00397329	0.257249	-0.0198086	0.00425231	3.2e-06	-0.0198086	0.00425231	0.403802	female	INTRONIC	2	ENSG00000157110	RBPMS	-0.229113	0.591	0.257577	0.257249
ALB	rs73263719	8	82046033	G	A	0.829725	-0.0272343	0.00489834	2.7e-08	-0.0272343	0.00489834	0.831077	-0.0184782	0.00525001	0.00043	-0.0184782	0.00525001	0.222667	female	INTERGENIC	0			0.569106	10.04	0.170275	0.168923
ALB	rs28601761	8	126500031	C	G	0.578418	0.0202177	0.00355304	1.3e-08	0.0202177	0.00355304	0.581719	0.0177987	0.00380387	2.9e-06	0.0177987	0.00380387	0.642123	female	REGULATORY	4			0.902777	12.74	0.421582	0.418281
ALB	rs12683600	9	112093444	A	G	0.553874	0.0215649	0.00351101	8.1e-10	0.0215649	0.00351101	0.553917	0.00918266	0.0037489	0.014	0.00918266	0.0037489	0.0159203	female	INTERGENIC	0			-0.481211	0.101	0.446126	0.446083
ALB	rs1926736	10	17891705	A	G	0.380935	-0.0245464	0.00356716	5.9e-12	-0.0245464	0.00356716	0.379949	-0.0274433	0.00381508	6.3e-13	-0.0274433	0.00381508	0.579137	female	NON_SYNONYMOUS	7	ENSG00000183748	MRC1L1	0.867715	12.48	0.380935	0.379949
ALB	rs11012726	10	21797272	T	C	0.691929	0.0254818	0.00379129	1.8e-11	0.0254818	0.00379129	0.692559	0.0205624	0.00406135	4.1e-07	0.0205624	0.00406135	0.375924	female	REGULATORY	4			0.511907	9.515	0.308071	0.307441
ALB	rs9415676	10	65010626	A	G	0.614508	-0.0200861	0.00357026	1.8e-08	-0.0200861	0.00357026	0.615531	-0.0205982	0.00381482	6.7e-08	-0.0205982	0.00381482	0.921923	female	INTRONIC	2	ENSG00000171988	JMJD1C	-0.206684	0.687	0.385492	0.384469
ALB	rs12244851	10	114773926	C	T	0.67885	-0.0232231	0.00372274	4.4e-10	-0.0232231	0.00372274	0.678701	-0.00488641	0.00396748	0.22	-0.00488641	0.00396748	0.000750678	female	INTRONIC	2	ENSG00000148737	TCF7L2	-0.120188	1.229	0.32115	0.321299
ALB	rs2168101	11	8255408	C	A	0.690043	0.0220331	0.00385726	1.1e-08	0.0220331	0.00385726	0.688512	0.0147567	0.00412796	0.00035	0.0147567	0.00412796	0.197767	female	REGULATORY	4			1.6787	17.34	0.309957	0.311488
ALB	rs353634	11	35185056	A	G	0.297292	0.0253082	0.00382399	3.6e-11	0.0253082	0.00382399	0.297138	0.0142814	0.00408911	0.00048	0.0142814	0.00408911	0.0488862	female	REGULATORY	4			0.095405	4.185	0.297292	0.297138
ALB	rs545218220	11	47438266	C	CT	0.680214	0.0301535	0.00372794	6e-16	0.0301535	0.00372794	0.680046	0.0233571	0.00398832	4.7e-09	0.0233571	0.00398832	0.213163	female	REGULATORY	4			-0.10207	1.387	0.319786	0.319954
ALB	rs2202463	11	48962082	C	A	0.349977	0.0204789	0.00371157	3.4e-08	0.0204789	0.00371157	0.34942	0.0208646	0.00397418	1.5e-07	0.0208646	0.00397418	0.943454	female	INTERGENIC	0			0.012808	2.82	0.349977	0.34942
ALB	rs1608244	11	50468158	C	G	0.336906	0.0216323	0.00367639	4e-09	0.0216323	0.00367639	0.336294	0.0232519	0.00394877	3.9e-09	0.0232519	0.00394877	0.764032	female	INTERGENIC	0			0.014767	2.851	0.336906	0.336294
ALB	rs10160596	11	65351364	G	A	0.733573	0.0228186	0.00394456	7.3e-09	0.0228186	0.00394456	0.733109	0.0157241	0.00422529	0.0002	0.0157241	0.00422529	0.219693	female	INTRONIC	2	ENSG00000173442	EHBP1L1	1.77275	18	0.266427	0.266891
ALB	rs4148173	11	119030812	A	G	0.924976	-0.0401891	0.00661997	1.3e-09	-0.0401891	0.00661997	0.925731	-0.0163911	0.00713233	0.022	-0.0163911	0.00713233	0.0144626	female	REGULATORY	4			0.10001	4.262	0.075024	0.074269
ALB	rs4763327	12	13355200	T	C	0.699758	0.022027	0.00379326	6.4e-09	0.022027	0.00379326	0.699617	0.0140566	0.00405466	0.00053	0.0140566	0.00405466	0.151148	female	INTRONIC	2	ENSG00000134531	EMP1	-0.103302	1.376	0.300242	0.300383
ALB	rs2638315	12	56865056	G	C	0.81914	-0.0378735	0.00449845	3.8e-17	-0.0378735	0.00449845	0.816946	-0.0337202	0.00478629	1.9e-12	-0.0337202	0.00478629	0.527184	female	3PRIME_UTR	2	ENSG00000135423	GLS2	0.237769	6.384	0.18086	0.183054
ALB	12:112547865_CA_C	12	112547865	CA	C	0.988431	0.125304	0.0189742	4e-11	0.125304	0.0189742	0.988659	0.0852402	0.02035	2.8e-05	0.0852402	0.02035	0.149887	female	REGULATORY	4			-0.085336	1.548	0.011569	0.011341
ALB	rs71420186	14	50960918	G	A	0.93161	0.0549688	0.00693471	2.3e-15	0.0549688	0.00693471	0.932177	0.0592308	0.00742224	1.5e-15	0.0592308	0.00742224	0.674791	female	INTRONIC	2	ENSG00000012983	MAP4K5	-0.01385	2.42	0.06839	0.067823
ALB	rs10873301	14	77507205	G	T	0.69375	0.0228199	0.00378555	1.7e-09	0.0228199	0.00378555	0.693876	0.00939994	0.00405097	0.02	0.00939994	0.00405097	0.0155018	female	REGULATORY	4			0.988347	13.35	0.30625	0.306124
ALB	rs117068593	14	93118229	C	T	0.810687	-0.034619	0.00443175	5.6e-15	-0.034619	0.00443175	0.810769	-0.0308386	0.00475531	8.9e-11	-0.0308386	0.00475531	0.560852	female	NON_SYNONYMOUS	7	ENSG00000100599	RIN3	3.61579	25.4	0.189313	0.189231
ALB	rs28929474	14	94844947	C	T	0.979222	-0.25844	0.01218	6.5e-100	-0.25844	0.01218	0.979745	-0.28703	0.0131606	1.9e-105	-0.28703	0.0131606	0.110855	female	NON_SYNONYMOUS	7	ENSG00000197249	SERPINA1	2.03028	19.97	0.020778	0.020255
ALB	rs7158166	14	103241799	T	C	0.404709	-0.020789	0.00354249	4.4e-09	-0.020789	0.00354249	0.405992	-0.017037	0.00378317	6.7e-06	-0.017037	0.00378317	0.469108	female	REGULATORY	4			-0.008858	2.492	0.404709	0.405992
ALB	rs34398108	14	106169056	A	G	0.359157	0.0364403	0.00378743	6.5e-22	0.0364403	0.00378743	0.357995	0.0285195	0.0040475	1.8e-12	0.0285195	0.0040475	0.153025	female	DOWNSTREAM	1	ENSG00000211895	IGHA1	0.706931	11.21	0.359157	0.357995
ALB	rs139974673	15	44027885	T	C	0.974796	-0.147776	0.011083	1.5e-40	-0.147776	0.011083	0.97491	-0.16902	0.0118834	6.6e-46	-0.16902	0.0118834	0.191091	female	REGULATORY	4			0.574531	10.09	0.025204	0.02509
ALB	15:60896331_CAAAA_C	15	60896331	CAAAA	C	0.52981	-0.0287344	0.00352478	3.6e-16	-0.0287344	0.00352478	0.528585	-0.0195736	0.00376542	2e-07	-0.0195736	0.00376542	0.075713	female	INTRONIC	2	ENSG00000069667	RORA	-0.170806	0.873	0.47019	0.471415
ALB	15:78312056_CCT_C	15	78312056	CCT	C	0.792429	0.0352873	0.00428489	1.8e-16	0.0352873	0.00428489	0.792604	0.0343407	0.00457665	6.2e-14	0.0343407	0.00457665	0.879987	female	REGULATORY	4			-0.174656	0.851	0.207571	0.207396
ALB	rs885107	16	30672719	T	C	0.742252	0.0247361	0.00396415	4.4e-10	0.0247361	0.00396415	0.741538	0.00322364	0.00423915	0.45	0.00322364	0.00423915	0.000210082	female	REGULATORY	4			0.060782	3.604	0.257748	0.258462
ALB	rs796856741	16	53799278	G	GT	0.580135	0.021754	0.00352458	6.7e-10	0.021754	0.00352458	0.576354	0.0115171	0.0037658	0.0022	0.0115171	0.0037658	0.0471774	female	INTRONIC	2	ENSG00000140718	FTO	-0.166194	0.901	0.419865	0.423646
ALB	16:72078989_TG_T	16	72078989	TG	T	0.817771	-0.0266223	0.00453119	4.2e-09	-0.0266223	0.00453119	0.816269	-0.0299257	0.0048472	6.7e-10	-0.0299257	0.0048472	0.618587	female	REGULATORY	4			0.585393	10.18	0.182229	0.183731
ALB	rs201852479	16	79544999	TG	T	0.133398	-0.030199	0.00513519	4.1e-09	-0.030199	0.00513519	0.134305	-0.0166451	0.00549957	0.0025	-0.0166451	0.00549957	0.0716486	female	INTRONIC	2	ENSG00000261472	RP11-467I17.1	-0.039712	2.069	0.133398	0.134305
ALB	rs11078597	17	1618363	T	C	0.813597	-0.0634671	0.00444759	3.4e-46	-0.0634671	0.00444759	0.813395	-0.0741127	0.00474257	4.8e-55	-0.0741127	0.00474257	0.10156	female	REGULATORY	4			0.968021	13.21	0.186403	0.186605
ALB	17:3933321_TA_T	17	3933321	TA	T	0.79755	0.0253231	0.00434725	5.7e-09	0.0253231	0.00434725	0.797448	0.00942804	0.00464276	0.042	0.00942804	0.00464276	0.0124511	female	INTRONIC	2	ENSG00000074755	ZZEF1	-0.570422	0.053	0.20245	0.202552
ALB	rs4968200	17	7448457	C	G	0.143654	0.0347654	0.0049365	1.9e-12	0.0347654	0.0049365	0.142292	0.0222212	0.00530349	2.8e-05	0.0222212	0.00530349	0.083393	female	UPSTREAM	1	ENSG00000239697	TNFSF12	-0.106143	1.35	0.143654	0.142292
ALB	rs12453663	17	14233989	A	T	0.601069	-0.021397	0.00354597	1.6e-09	-0.021397	0.00354597	0.600266	-0.00811949	0.00378452	0.032	-0.00811949	0.00378452	0.0104621	female	REGULATORY	4			0.462729	9.044	0.398931	0.399734
ALB	rs34562254	17	16842991	G	A	0.90229	0.0406857	0.00583922	3.2e-12	0.0406857	0.00583922	0.902632	0.0397575	0.0062323	1.8e-10	0.0397575	0.0062323	0.913453	female	NON_SYNONYMOUS	7	ENSG00000240505	TNFRSF13B	0.759098	11.63	0.09771	0.097368
ALB	rs9903204	17	40288062	G	A	0.772693	0.0357151	0.00412882	5.1e-18	0.0357151	0.00412882	0.773651	0.0450414	0.00442904	2.7e-24	0.0450414	0.00442904	0.123499	female	REGULATORY	4			0.331393	7.611	0.227307	0.226349
ALB	rs10445365	17	43932789	C	T	0.81363	0.0342157	0.0045731	7.3e-14	0.0342157	0.0045731	0.812906	0.0242176	0.00487211	6.7e-07	0.0242176	0.00487211	0.134589	female	INTRONIC	2	ENSG00000264589	MAPT-AS1	-0.481455	0.101	0.18637	0.187094
ALB	rs11656541	17	47831849	G	C	0.345793	-0.0234499	0.00364392	1.2e-10	-0.0234499	0.00364392	0.345163	-0.0331147	0.00390843	2.4e-17	-0.0331147	0.00390843	0.0705021	female	REGULATORY	4			-0.174441	0.852	0.345793	0.345163
ALB	rs12938048	17	49029224	A	C	0.702913	0.0213966	0.00379963	1.8e-08	0.0213966	0.00379963	0.701619	0.0158485	0.00405503	9.3e-05	0.0158485	0.00405503	0.318088	female	DOWNSTREAM	1	ENSG00000251665	RP11-700H6.2	0.303013	7.25	0.297087	0.298381
ALB	rs35527389	17	57884076	C	CA	0.501561	0.0231467	0.00359352	1.2e-10	0.0231467	0.00359352	0.503214	0.00896945	0.00383133	0.019	0.00896945	0.00383133	0.00695563	female	INTRONIC	2	ENSG00000062716	VMP1	0.000143	2.625	0.498439	0.496786
ALB	rs77542162	17	67081278	A	G	0.97715	0.201848	0.0116016	8.5e-68	0.201848	0.0116016	0.97705	0.218519	0.0123939	1.4e-69	0.218519	0.0123939	0.326101	female	NON_SYNONYMOUS	7	ENSG00000154262	ABCA6	4.0209	27.9	0.02285	0.02295
ALB	rs7228151	18	57181694	T	C	0.794703	-0.0252971	0.00429803	4e-09	-0.0252971	0.00429803	0.795827	-0.0191469	0.00460531	3.2e-05	-0.0191469	0.00460531	0.328905	female	REGULATORY	4			0.814245	12.06	0.205297	0.204173
ALB	rs34284056	18	60203855	C	A	0.721472	-0.0336078	0.00387699	4.4e-18	-0.0336078	0.00387699	0.721545	-0.0221849	0.00415473	9.3e-08	-0.0221849	0.00415473	0.0444178	female	INTRONIC	2	ENSG00000141664	ZCCHC2	-0.205495	0.692	0.278528	0.278455
ALB	rs3859570	19	18510925	T	C	0.573583	0.0306175	0.00355345	6.9e-18	0.0306175	0.00355345	0.573768	0.0152936	0.00381265	6e-05	0.0152936	0.00381265	0.00327992	female	UPSTREAM	1	ENSG00000175489	LRRC25	-0.323275	0.312	0.426417	0.426232
ALB	rs748891192	19	33940662	GCGGTGTC	G	0.475905	0.0238636	0.00347775	6.8e-12	0.0238636	0.00347775	0.477965	0.0193484	0.0037169	1.9e-07	0.0193484	0.0037169	0.375058	female	INTRONIC	2	ENSG00000124299	PEPD	0.067917	3.724	0.475905	0.477965
ALB	rs11671010	19	35559474	T	C	0.817282	-0.0809097	0.00448803	1.2e-72	-0.0809097	0.00448803	0.818831	-0.0795192	0.00481493	2.9e-61	-0.0795192	0.00481493	0.832692	female	INTRONIC	2	ENSG00000227392	HPN-AS1	0.403589	8.437	0.182718	0.181169
ALB	19:50049641_GT_G	19	50049641	GT	G	0.750308	0.0751732	0.00406012	1.6e-76	0.0751732	0.00406012	0.750845	0.080503	0.00433539	5.7e-77	0.080503	0.00433539	0.36955	female	DOWNSTREAM	1	ENSG00000142552	RCN3	-0.114322	1.278	0.249692	0.249155
ALB	rs624315	19	54755636	T	C	0.743437	0.0223177	0.00402629	3e-08	0.0223177	0.00402629	0.74304	0.0173594	0.00431554	5.8e-05	0.0173594	0.00431554	0.400858	female	INTRONIC	2	ENSG00000105609	LILRB5	-0.164703	0.91	0.256563	0.25696
ALB	rs13045621	20	39064094	C	G	0.932015	-0.0395013	0.00690842	1.1e-08	-0.0395013	0.00690842	0.931689	-0.0208733	0.00735289	0.0045	-0.0208733	0.00735289	0.0648433	female	REGULATORY	4			-0.186885	0.784	0.067985	0.068311
ALB	rs6130713	20	43543582	A	G	0.686191	0.0243794	0.0037436	7.4e-11	0.0243794	0.0037436	0.685808	0.0172067	0.00399444	1.6e-05	0.0172067	0.00399444	0.190127	female	REGULATORY	4			0.188125	5.662	0.313809	0.314192
ALB	rs3810483	20	62194030	G	C	0.557455	-0.019426	0.00349752	2.8e-08	-0.019426	0.00349752	0.556858	-0.0135517	0.00372519	0.00027	-0.0135517	0.00372519	0.250299	female	NON_SYNONYMOUS	7	ENSG00000130589	HELZ2	0.213021	6.032	0.442545	0.443142
ALB	rs12710562	22	38029723	A	G	0.816299	-0.0320203	0.00451467	1.3e-12	-0.0320203	0.00451467	0.815028	-0.0244783	0.00480112	3.4e-07	-0.0244783	0.00480112	0.252459	female	REGULATORY	4			1.51053	16.33	0.183701	0.184972
ALB	X:109749735_ACT_A	23	109749735	ACT	A	0.606221	0.0196554	0.00357806	3.9e-08	0.0393108	0.00715612	0.604409	0.0206845	0.00270579	2.1e-14	0.041369	0.00541158	0.818554	female	INTERGENIC	0			0.462398	9.041	0.393779	0.395591
ALP	rs6671730	1	2339139	G	A	0.564297	-0.0172573	0.00315358	4.4e-08	-0.0172573	0.00315358	0.564808	-0.0195933	0.00330219	3e-09	-0.0195933	0.00330219	0.608936	female	INTRONIC	2	ENSG00000157911	PEX10	0.185293	5.619	0.435703	0.435192
ALP	rs10916988	1	21759020	G	A	0.391151	0.129525	0.00323371	0	0.129525	0.00323371	0.392634	0.159456	0.00337807	2.5e-306	0.159456	0.00337807	1.54862e-10	female	DOWNSTREAM	1	ENSG00000187952	HS6ST1P1	-0.293977	0.381	0.391151	0.392634
ALP	rs879037	1	39975408	T	C	0.446208	0.0229842	0.00315476	3.2e-13	0.0229842	0.00315476	0.447006	0.0203232	0.00330263	7.6e-10	0.0203232	0.00330263	0.560146	female	INTRONIC	2	ENSG00000183682	BMP8A	2.24909	21.7	0.446208	0.447006
ALP	rs11210918	1	44240533	T	A	0.576903	0.0202696	0.00316373	1.5e-10	0.0202696	0.00316373	0.574894	0.0252477	0.00331707	2.7e-14	0.0252477	0.00331707	0.27748	female	REGULATORY	4			0.013137	2.825	0.423097	0.425106
ALP	rs11208712	1	66148652	T	C	0.64362	0.0252793	0.0032591	8.7e-15	0.0252793	0.0032591	0.64444	0.0251475	0.00342249	2e-13	0.0251475	0.00342249	0.977751	female	INTERGENIC	0			0.473716	9.152	0.35638	0.35556
ALP	rs165316	1	91533297	A	G	0.801371	-0.0247286	0.00391801	2.8e-10	-0.0247286	0.00391801	0.803427	-0.00631628	0.00412148	0.13	-0.00631628	0.00412148	0.00120437	female	INTERGENIC	0			-0.1912	0.762	0.198629	0.196573
ALP	rs114082061	1	101637851	G	A	0.884797	-0.0329206	0.00491889	2.2e-11	-0.0329206	0.00491889	0.885807	-0.0137134	0.00516688	0.008	-0.0137134	0.00516688	0.00709409	female	INTERGENIC	0			0.040931	3.274	0.115203	0.114193
ALP	rs507482	1	109640117	C	G	0.830674	0.0264479	0.00417689	2.4e-10	0.0264479	0.00417689	0.830197	0.0297432	0.00437223	1e-11	0.0297432	0.00437223	0.585772	female	DOWNSTREAM	1	ENSG00000215717	TMEM167B	-0.193624	0.749	0.169326	0.169803
ALP	1:117877077_GAA_G	1	117877077	GAA	G	0.447451	0.017894	0.00317245	1.7e-08	0.017894	0.00317245	0.446863	0.00939635	0.00333056	0.0048	0.00939635	0.00333056	0.0646829	female	INTERGENIC	0			-0.220629	0.626	0.447451	0.446863
ALP	rs12730935	1	154419892	G	A	0.59085	0.0343987	0.00318438	3.4e-27	0.0343987	0.00318438	0.590938	0.0312447	0.0033329	6.9e-21	0.0312447	0.0033329	0.493834	female	INTRONIC	2	ENSG00000160712	IL6R	-0.213672	0.656	0.40915	0.409062
ALP	rs4656319	1	161524789	C	G	0.881979	-0.0302243	0.00485817	4.9e-10	-0.0302243	0.00485817	0.881846	-0.0151565	0.00507835	0.0028	-0.0151565	0.00507835	0.0320332	female	INTRONIC	2	ENSG00000273112	RP11-25K21.6	0.110277	4.432	0.118021	0.118154
ALP	rs6425458	1	177937738	T	C	0.729484	-0.0273268	0.00353084	1e-14	-0.0273268	0.00353084	0.729371	-0.010297	0.00370008	0.0054	-0.010297	0.00370008	0.000869229	female	INTRONIC	2	ENSG00000120341	SEC16B	0.003387	2.675	0.270516	0.270629
ALP	rs1609829	1	180909061	T	C	0.297621	-0.0214321	0.00344106	4.7e-10	-0.0214321	0.00344106	0.29687	-0.0113974	0.00359951	0.0015	-0.0113974	0.00359951	0.0438917	female	REGULATORY	4			-0.258754	0.484	0.297621	0.29687
ALP	rs115276619	1	184865132	T	A	0.982923	0.0749121	0.0124648	1.9e-09	0.0749121	0.0124648	0.983227	0.128654	0.0131303	1.1e-22	0.128654	0.0131303	0.00299341	female	INTRONIC	2	ENSG00000135842	FAM129A	-0.053783	1.895	0.017077	0.016773
ALP	1:205714616_CA_C	1	205714616	CA	C	0.709156	-0.0220942	0.00345319	1.6e-10	-0.0220942	0.00345319	0.710546	-0.0166541	0.00362352	4.3e-06	-0.0166541	0.00362352	0.277109	female	INTRONIC	2	ENSG00000069275	NUCKS1	-0.110696	1.31	0.290844	0.289454
ALP	rs12734494	1	211803881	G	A	0.506742	-0.0198885	0.00314373	2.5e-10	-0.0198885	0.00314373	0.505804	-0.0180896	0.00329773	4.1e-08	-0.0180896	0.00329773	0.692966	female	REGULATORY	4			-0.262515	0.472	0.493258	0.494196
ALP	rs10864086	1	214318748	C	A	0.257557	0.0263592	0.00358535	2e-13	0.0263592	0.00358535	0.255008	0.0280429	0.00376212	9.1e-14	0.0280429	0.00376212	0.745954	female	INTERGENIC	0			-0.010278	2.471	0.257557	0.255008
ALP	rs2642438	1	220970028	A	G	0.296355	-0.0244557	0.0034149	8e-13	-0.0244557	0.0034149	0.298028	-0.0350995	0.00357349	9e-23	-0.0350995	0.00357349	0.031288	female	NON_SYNONYMOUS	7	ENSG00000186205	MARC1	0.238854	6.399	0.296355	0.298028
ALP	rs6694031	1	226927457	G	A	0.619724	0.0197617	0.00321969	8.4e-10	0.0197617	0.00321969	0.619535	0.00936311	0.003377	0.0056	0.00936311	0.003377	0.0258379	female	REGULATORY	4			0.255264	6.625	0.380276	0.380465
ALP	rs56015600	1	247601886	A	G	0.370836	-0.0262485	0.00323286	4.7e-16	-0.0262485	0.00323286	0.369868	-0.0167649	0.00339633	8e-07	-0.0167649	0.00339633	0.0431212	female	INTRONIC	2	ENSG00000162711	NLRP3	0.097603	4.222	0.370836	0.369868
ALP	rs13402560	2	3639915	C	G	0.186481	0.0273699	0.00412453	3.2e-11	0.0273699	0.00412453	0.187194	0.0210123	0.0043496	1.4e-06	0.0210123	0.0043496	0.288862	female	UPSTREAM	1	ENSG00000118004	COLEC11	-0.006553	2.526	0.186481	0.187194
ALP	2:21310264_ACTT_A	2	21310264	ACTT	A	0.501224	-0.018023	0.00323764	2.6e-08	-0.018023	0.00323764	0.502194	-0.0233643	0.00341808	8.2e-12	-0.0233643	0.00341808	0.256582	female	INTERGENIC	0			0.293881	7.132	0.498776	0.497806
ALP	rs1260326	2	27730940	T	C	0.392351	0.0569641	0.00323185	1.6e-69	0.0569641	0.00323185	0.392504	0.060395	0.00341094	3.8e-70	0.060395	0.00341094	0.465296	female	NON_SYNONYMOUS	7	ENSG00000084734	GCKR	0.87323	12.52	0.392351	0.392504
ALP	rs72820499	2	48663080	T	C	0.674402	0.0204283	0.00337149	1.4e-09	0.0204283	0.00337149	0.673234	0.0147373	0.0035618	3.5e-05	0.0147373	0.0035618	0.245894	female	REGULATORY	4			0.198663	5.821	0.325598	0.326766
ALP	rs4233949	2	54659707	C	G	0.395292	0.0219722	0.00323734	1.1e-11	0.0219722	0.00323734	0.394763	0.0239861	0.0034262	2.5e-12	0.0239861	0.0034262	0.669203	female	INTERGENIC	0			0.049379	3.414	0.395292	0.394763
ALP	rs72811447	2	61426155	A	G	0.844464	0.0273471	0.00435118	3.3e-10	0.0273471	0.00435118	0.847171	0.0171983	0.00464059	0.00021	0.0171983	0.00464059	0.110631	female	INTRONIC	2	ENSG00000115464	USP34	0.177291	5.498	0.155536	0.152829
ALP	rs10173408	2	68997250	G	C	0.681018	-0.0201294	0.00340369	3.3e-09	-0.0201294	0.00340369	0.68232	-0.0180366	0.00360305	5.6e-07	-0.0180366	0.00360305	0.672856	female	REGULATORY	4			0.169396	5.377	0.318982	0.31768
ALP	rs2919872	2	88428571	C	T	0.559059	0.0247157	0.00322138	1.7e-14	0.0247157	0.00322138	0.558898	0.0210265	0.00339907	6.2e-10	0.0210265	0.00339907	0.430827	female	UPSTREAM	1	ENSG00000163586	FABP1	-0.161308	0.931	0.440941	0.441102
ALP	rs72836345	2	111876539	T	C	0.898933	0.0328948	0.00528131	4.7e-10	0.0328948	0.00528131	0.898449	0.0194395	0.0055512	0.00046	0.0194395	0.0055512	0.0790746	female	REGULATORY	4			0.331286	7.61	0.101067	0.101551
ALP	2:113844174_CA_C	2	113844174	CA	C	0.598358	-0.0298915	0.0032259	1.9e-20	-0.0298915	0.0032259	0.596818	-0.0195287	0.0034046	9.7e-09	-0.0195287	0.0034046	0.0271419	female	REGULATORY	4			-0.16388	0.915	0.401642	0.403182
ALP	rs1257219	2	135014890	A	G	0.22799	0.03535	0.00378212	9e-21	0.03535	0.00378212	0.22821	0.028404	0.00398598	1e-12	0.028404	0.00398598	0.20619	female	INTRONIC	2	ENSG00000152127	MGAT5	-0.491325	0.094	0.22799	0.22821
ALP	2:165558210_CA_C	2	165558210	CA	C	0.883223	-0.0277681	0.00496809	2.3e-08	-0.0277681	0.00496809	0.881581	-0.0190411	0.0051985	0.00025	-0.0190411	0.0051985	0.224882	female	INTRONIC	2	ENSG00000082438	COBLL1	0.588001	10.21	0.116777	0.118419
ALP	rs2161037	2	169893419	G	A	0.454457	0.0442801	0.00319546	1.2e-43	0.0442801	0.00319546	0.455178	0.0431929	0.00337188	1.4e-37	0.0431929	0.00337188	0.814959	female	INTERGENIC	0			0.093057	4.146	0.454457	0.455178
ALP	rs1981612	2	199235664	C	A	0.541505	-0.0263622	0.00320626	2e-16	-0.0263622	0.00320626	0.541219	-0.0195588	0.00339951	8.7e-09	-0.0195588	0.00339951	0.14542	female	INTRONIC	2	ENSG00000115896	PLCL1	-0.028443	2.217	0.458495	0.458781
ALP	rs7598328	2	203638183	A	G	0.544383	-0.0244603	0.00319346	1.9e-14	-0.0244603	0.00319346	0.544475	-0.0203449	0.00336145	1.4e-09	-0.0203449	0.00336145	0.374755	female	DOWNSTREAM	1	ENSG00000138439	FAM117B	0.454045	8.958	0.455617	0.455525
ALP	rs1047891	2	211540507	C	A	0.68424	0.019067	0.00338958	1.9e-08	0.019067	0.00338958	0.683759	0.00681594	0.00358654	0.057	0.00681594	0.00358654	0.0130438	female	NON_SYNONYMOUS	7	ENSG00000021826	CPS1	2.03247	19.99	0.31576	0.316241
ALP	rs10932766	2	219122090	G	A	0.437495	0.020067	0.0031871	3e-10	0.020067	0.0031871	0.437191	0.0161492	0.00336644	1.6e-06	0.0161492	0.00336644	0.398043	female	REGULATORY	4			0.162361	5.268	0.437495	0.437191
ALP	rs59916403	2	242370751	G	T	0.645967	0.024921	0.0032985	4.2e-14	0.024921	0.0032985	0.648888	0.012648	0.00348869	0.00029	0.012648	0.00348869	0.0105804	female	INTRONIC	2	ENSG00000006607	FARP2	-0.261419	0.476	0.354033	0.351112
ALP	rs79230762	3	4757859	C	G	0.989505	0.0881166	0.0161478	4.8e-08	0.0881166	0.0161478	0.990001	0.0436427	0.0175197	0.013	0.0436427	0.0175197	0.0619588	female	INTRONIC	2	ENSG00000150995	ITPR1	-0.155648	0.967	0.010495	0.009999
ALP	rs17036170	3	12330411	G	A	0.989245	0.0876412	0.015653	2.2e-08	0.0876412	0.015653	0.989589	0.0967393	0.0168276	9e-09	0.0967393	0.0168276	0.692197	female	REGULATORY	4			0.146217	5.015	0.010755	0.010411
ALP	rs545635015	3	47290638	A	ATT	0.43719	-0.024852	0.00328264	3.7e-14	-0.024852	0.00328264	0.438303	-0.0159973	0.00345943	3.8e-06	-0.0159973	0.00345943	0.063351	female	INTRONIC	2	ENSG00000088727	KIF9	0.20206	5.871	0.43719	0.438303
ALP	rs73087762	3	53177276	A	G	0.864099	-0.029054	0.00464289	3.9e-10	-0.029054	0.00464289	0.863646	-0.00497442	0.00489764	0.31	-0.00497442	0.00489764	0.000359584	female	INTERGENIC	0			0.728663	11.38	0.135901	0.136354
ALP	rs55792662	3	98589868	G	GT	0.553538	0.0202498	0.0031955	2.3e-10	0.0202498	0.0031955	0.55352	0.0268441	0.00337628	1.9e-15	0.0268441	0.00337628	0.156038	female	INTRONIC	2	ENSG00000057019	DCBLD2	-0.096083	1.443	0.446462	0.44648
ALP	rs531500623	3	101306098	A	AAG	0.673847	0.0196117	0.00339392	7.5e-09	0.0196117	0.00339392	0.675881	0.0152485	0.00359771	2.3e-05	0.0152485	0.00359771	0.377679	female	INTRONIC	2	ENSG00000081154	PCNP	-0.023366	2.286	0.326153	0.324119
ALP	rs9826148	3	114464858	C	T	0.890506	0.030406	0.00510056	2.5e-09	0.030406	0.00510056	0.890711	0.0171425	0.00536973	0.0014	0.0171425	0.00536973	0.0733096	female	REGULATORY	4			1.54382	16.52	0.109494	0.109289
ALP	rs189174	3	119818585	G	C	0.665447	-0.021045	0.00336856	4.2e-10	-0.021045	0.00336856	0.664395	-0.0201071	0.00355594	1.6e-08	-0.0201071	0.00355594	0.848149	female	DOWNSTREAM	1	ENSG00000242622	RP11-18H7.1	0.028114	3.064	0.334553	0.335605
ALP	rs80155922	3	132445167	G	A	0.846068	-0.0281372	0.00446031	2.8e-10	-0.0281372	0.00446031	0.847813	-0.023891	0.00471359	4e-07	-0.023891	0.00471359	0.5129	female	REGULATORY	4			0.230157	6.277	0.153932	0.152187
ALP	rs645040	3	135926622	G	T	0.226453	-0.0353961	0.00378876	9.4e-21	-0.0353961	0.00378876	0.226253	-0.0291267	0.00399207	3e-13	-0.0291267	0.00399207	0.254656	female	REGULATORY	4			0.504928	9.45	0.226453	0.226253
ALP	rs9850919	3	169177924	C	T	0.406024	-0.0176314	0.00323038	4.8e-08	-0.0176314	0.00323038	0.407367	-0.0031298	0.00340006	0.36	-0.0031298	0.00340006	0.0019878	female	REGULATORY	4			0.348888	7.822	0.406024	0.407367
ALP	rs34707604	4	69491456	T	C	0.739507	0.0282772	0.00381015	1.2e-13	0.0282772	0.00381015	0.739288	0.0478309	0.00401728	1.1e-32	0.0478309	0.00401728	0.000413038	female	DOWNSTREAM	1	ENSG00000251074	RP11-1267H10.3	0.126164	4.693	0.260493	0.260712
ALP	rs10017466	4	100055800	C	T	0.30329	0.0422716	0.00344768	1.5e-34	0.0422716	0.00344768	0.302423	0.0439118	0.00364273	1.8e-33	0.0439118	0.00364273	0.743652	female	INTRONIC	2	ENSG00000198099	ADH4	0.192426	5.727	0.30329	0.302423
ALP	rs35982707	4	106034411	TAAAA	T	0.68057	0.0285732	0.00342571	7.4e-17	0.0285732	0.00342571	0.681244	0.0156794	0.00361802	1.5e-05	0.0156794	0.00361802	0.00965899	female	REGULATORY	4			-0.226175	0.603	0.31943	0.318756
ALP	rs6837119	4	111113173	T	C	0.661913	0.0239387	0.00335316	9.4e-13	0.0239387	0.00335316	0.661672	0.0140701	0.00353898	7e-05	0.0140701	0.00353898	0.0429471	female	INTRONIC	2	ENSG00000170522	ELOVL6	-0.241191	0.545	0.338087	0.338328
ALP	rs4835265	4	146821410	C	A	0.841935	-0.030662	0.00434634	1.7e-12	-0.030662	0.00434634	0.840928	-0.0235376	0.00457605	2.7e-07	-0.0235376	0.00457605	0.258959	female	INTRONIC	2	ENSG00000151612	ZNF827	0.652627	10.76	0.158065	0.159072
ALP	rs1021956	4	148979174	G	T	0.182848	-0.038415	0.00411661	1e-20	-0.038415	0.00411661	0.183887	-0.0383564	0.0043284	7.9e-19	-0.0383564	0.0043284	0.992173	female	INTRONIC	2	ENSG00000071205	ARHGAP10	0.016934	2.885	0.182848	0.183887
ALP	rs2290846	4	151199080	G	A	0.709917	0.0238444	0.0034979	9.3e-12	0.0238444	0.0034979	0.710837	0.0237691	0.00368632	1.1e-10	0.0237691	0.00368632	0.988178	female	NON_SYNONYMOUS	7	ENSG00000198589	LRBA	2.48335	22.5	0.290083	0.289163
ALP	4:152748715_TA_T	4	152748715	TA	T	0.32708	0.0195973	0.00340777	8.9e-09	0.0195973	0.00340777	0.327197	0.00365614	0.00359183	0.31	0.00365614	0.00359183	0.00128337	female	INTERGENIC	0			0.88677	12.62	0.32708	0.327197
ALP	5:31024929_TA_T	5	31024929	TA	T	0.689849	0.0188526	0.00344591	4.5e-08	0.0188526	0.00344591	0.691823	0.00563958	0.00363903	0.12	0.00563958	0.00363903	0.00837784	female	INTERGENIC	0			1.77755	18.03	0.310151	0.308177
ALP	rs3756467	5	36646553	A	T	0.764236	-0.0355998	0.00373983	1.7e-21	-0.0355998	0.00373983	0.76467	-0.0351327	0.00395123	6e-19	-0.0351327	0.00395123	0.93158	female	REGULATORY	4			-0.043461	2.021	0.235764	0.23533
ALP	rs3936510	5	55860866	G	T	0.799528	0.0230184	0.00396155	6.2e-09	0.0230184	0.00396155	0.798421	0.0212915	0.00416668	3.2e-07	0.0212915	0.00416668	0.763899	female	REGULATORY	4			0.360208	7.954	0.200472	0.201579
ALP	rs2046894	5	77309710	G	A	0.710026	0.0191912	0.00349615	4e-08	0.0191912	0.00349615	0.709889	0.00729593	0.00369267	0.048	0.00729593	0.00369267	0.0193245	female	INTRONIC	2	ENSG00000132842	AP3B1	-0.129853	1.152	0.289974	0.290111
ALP	rs112467554	5	81765356	AT	A	0.512353	-0.0217841	0.00320701	1.1e-11	-0.0217841	0.00320701	0.512857	-0.0189886	0.00338118	2e-08	-0.0189886	0.00338118	0.548593	female	INTERGENIC	0			-0.411036	0.168	0.487647	0.487143
ALP	5:176354225_AAG_A	5	176354225	AAG	A	0.545178	0.0199847	0.0032197	5.4e-10	0.0199847	0.0032197	0.545008	-0.00290438	0.00340388	0.39	-0.00290438	0.00340388	1.03322e-06	female	INTRONIC	2	ENSG00000087206	UIMC1	-0.262827	0.471	0.454822	0.454992
ALP	rs675209	6	7102084	T	C	0.269795	-0.0211948	0.00355945	2.6e-09	-0.0211948	0.00355945	0.26915	-0.0123708	0.0037508	0.00097	-0.0123708	0.0037508	0.08792	female	INTERGENIC	0			0.042799	3.305	0.269795	0.26915
ALP	rs4712253	6	15526417	C	T	0.602257	0.0197224	0.00324149	1.2e-09	0.0197224	0.00324149	0.600131	0.0127468	0.00341509	0.00019	0.0127468	0.00341509	0.138477	female	INTRONIC	2	ENSG00000047579	DTNBP1	0.092301	4.133	0.397743	0.399869
ALP	rs9368201	6	20546112	A	G	0.634367	-0.0208492	0.00330352	2.8e-10	-0.0208492	0.00330352	0.634074	-0.00697257	0.00348013	0.045	-0.00697257	0.00348013	0.00382878	female	INTRONIC	2	ENSG00000145996	CDKAL1	-0.322357	0.314	0.365633	0.365926
ALP	rs28709106	6	24469912	C	T	0.643194	-0.107893	0.0033182	6.4e-232	-0.107893	0.0033182	0.642684	-0.136827	0.00348536	4.5e-306	-0.136827	0.00348536	1.82666e-09	female	REGULATORY	4			-0.009204	2.487	0.356806	0.357316
ALP	rs116748457	6	32514768	A	G	0.571783	0.0253821	0.00326072	7e-15	0.0253821	0.00326072	0.57185	0.019111	0.00342603	2.4e-08	0.019111	0.00342603	0.184873	female	DOWNSTREAM	1	ENSG00000251916	RNU1-61P	0.082817	3.974	0.428217	0.42815
ALP	rs33959228	6	35259397	C	T	0.977903	0.0719782	0.010768	2.3e-11	0.0719782	0.010768	0.977316	0.0437774	0.0111728	8.9e-05	0.0437774	0.0111728	0.0691562	female	NON_SYNONYMOUS	7	ENSG00000065029	ZNF76	3.81756	26.4	0.022097	0.022684
ALP	6:53946191_AT_A	6	53946191	AT	A	0.301697	0.0198595	0.00348331	1.2e-08	0.0198595	0.00348331	0.299787	0.0210507	0.00367053	9.7e-09	0.0210507	0.00367053	0.813896	female	INTRONIC	2	ENSG00000146147	MLIP	-0.306669	0.349	0.301697	0.299787
ALP	rs3822856	6	116316103	C	A	0.598389	-0.0207532	0.00322399	1.2e-10	-0.0207532	0.00322399	0.599572	-0.0193559	0.00339839	1.2e-08	-0.0193559	0.00339839	0.765481	female	INTRONIC	2	ENSG00000111816	FRK	-0.616986	0.037	0.401611	0.400428
ALP	rs577721086	6	127440047	T	C	0.949141	0.0455578	0.00729871	4.3e-10	0.0455578	0.00729871	0.949504	0.0217334	0.0076804	0.0047	0.0217334	0.0076804	0.0245387	female	REGULATORY	4			1.81409	18.31	0.050859	0.050496
ALP	rs9365682	6	158414308	C	T	0.690778	-0.0191733	0.00347515	3.4e-08	-0.0191733	0.00347515	0.6906	-0.0106159	0.00365965	0.0037	-0.0106159	0.00365965	0.0899569	female	REGULATORY	4			-0.200616	0.715	0.309222	0.3094
ALP	6:160489215_CAG_C	6	160489215	CAG	C	0.689641	0.0198342	0.00342651	7.1e-09	0.0198342	0.00342651	0.68867	0.00984107	0.00359924	0.0063	0.00984107	0.00359924	0.044335	female	INTRONIC	2	ENSG00000197081	IGF2R	0.11044	4.435	0.310359	0.31133
ALP	rs11970826	7	1081779	C	T	0.774437	0.0258557	0.00380237	1e-11	0.0258557	0.00380237	0.772274	0.0108068	0.00399692	0.0069	0.0108068	0.00399692	0.00637375	female	INTRONIC	2	ENSG00000146540	C7orf50	-0.096259	1.441	0.225563	0.227726
ALP	rs1882055	7	36095950	A	G	0.232919	0.0207957	0.00377514	3.6e-08	0.0207957	0.00377514	0.232922	0.00111718	0.00397898	0.78	0.00111718	0.00397898	0.000333515	female	DOWNSTREAM	1	ENSG00000232930	AC083864.3	0.063383	3.648	0.232919	0.232922
ALP	rs34121855	7	73040814	T	G	0.796199	0.0430022	0.00393998	9.8e-28	0.0430022	0.00393998	0.79628	0.0194241	0.00417017	3.2e-06	0.0194241	0.00417017	3.96012e-05	female	UPSTREAM	1	ENSG00000009950	MLXIPL	0.661796	10.83	0.203801	0.20372
ALP	rs7794767	7	96333326	C	T	0.576384	-0.0195175	0.00323482	1.6e-09	-0.0195175	0.00323482	0.576387	-0.0188504	0.00342383	3.7e-08	-0.0188504	0.00342383	0.887375	female	INTRONIC	2	ENSG00000127922	SHFM1	-0.190873	0.763	0.423616	0.423613
ALP	7:106856171_CT_C	7	106856171	CT	C	0.766546	0.0214286	0.00377723	1.4e-08	0.0214286	0.00377723	0.764404	0.0290463	0.0039792	2.9e-13	0.0290463	0.0039792	0.165	female	INTRONIC	2	ENSG00000164597	COG5	-0.268397	0.454	0.233454	0.235596
ALP	rs62621812	7	127015083	G	A	0.979627	0.137018	0.0115647	2.2e-32	0.137018	0.0115647	0.979198	0.0947079	0.0120499	3.9e-15	0.0947079	0.0120499	0.0112994	female	NON_SYNONYMOUS	7	ENSG00000048405	ZNF800	1.94	19.26	0.020373	0.020802
ALP	rs35995003	7	134546412	G	A	0.690987	-0.0189582	0.00345491	4.1e-08	-0.0189582	0.00345491	0.690567	-0.0150869	0.00364647	3.5e-05	-0.0150869	0.00364647	0.4409	female	INTRONIC	2	ENSG00000122786	CALD1	0.003499	2.676	0.309013	0.309433
ALP	7:150502468_AT_A	7	150502468	AT	A	0.88879	0.0345329	0.00505735	8.6e-12	0.0345329	0.00505735	0.889231	0.0157382	0.00534533	0.0032	0.0157382	0.00534533	0.0106461	female	DOWNSTREAM	1	ENSG00000002933	TMEM176A	-0.299734	0.366	0.11121	0.110769
ALP	rs2911971	8	6607634	C	G	0.378333	-0.0179205	0.00327441	4.4e-08	-0.0179205	0.00327441	0.379324	-0.0176792	0.00344915	3e-07	-0.0176792	0.00344915	0.959535	female	INTRONIC	2	ENSG00000155189	AGPAT5	-0.138637	1.085	0.378333	0.379324
ALP	rs199922514	8	9183102	A	AAGAAGAAAGGG	0.092861	0.134025	0.00546463	7.8e-133	0.134025	0.00546463	0.0918944	0.139604	0.00579341	2.7e-128	0.139604	0.00579341	0.4836	female	INTRONIC	2	ENSG00000254235	RP11-115J16.1	-0.22668	0.601	0.092861	0.0918944
ALP	rs62501971	8	30182929	A	G	0.789943	0.0228905	0.00388156	3.7e-09	0.0228905	0.00388156	0.789113	0.015878	0.00408526	0.0001	0.015878	0.00408526	0.213351	female	REGULATORY	4			0.170665	5.396	0.210057	0.210887
ALP	8:103842629_CA_C	8	103842629	CA	C	0.690581	0.0193656	0.00349896	3.1e-08	0.0193656	0.00349896	0.691831	0.0171541	0.0036878	3.3e-06	0.0171541	0.0036878	0.663541	female	REGULATORY	4			0.123228	4.645	0.309419	0.308169
ALP	rs11995824	8	120012700	C	G	0.456196	-0.0487926	0.00318343	5e-53	-0.0487926	0.00318343	0.45531	-0.0451493	0.00334694	1.8e-41	-0.0451493	0.00334694	0.430262	female	INTRONIC	2	ENSG00000184374	COLEC10	0.148447	5.05	0.456196	0.45531
ALP	rs28601761	8	126500031	C	G	0.57827	0.0601113	0.00324152	9.1e-77	0.0601113	0.00324152	0.581705	0.0968136	0.00342057	3.1e-176	0.0968136	0.00342057	6.7933e-15	female	REGULATORY	4			0.902777	12.74	0.42173	0.418295
ALP	rs2272662	8	145639726	T	C	0.42174	0.0393569	0.00320923	1.4e-34	0.0393569	0.00320923	0.425361	0.0371676	0.00338028	4e-28	0.0371676	0.00338028	0.638569	female	NON_SYNONYMOUS	7	ENSG00000147804	SLC39A4	0.668848	10.89	0.42174	0.425361
ALP	rs4742108	9	5632130	G	T	0.705417	-0.0368892	0.00342129	4.2e-27	-0.0368892	0.00342129	0.706949	-0.0335202	0.00358309	8.4e-21	-0.0335202	0.00358309	0.496483	female	REGULATORY	4			-0.090629	1.496	0.294583	0.293051
ALP	rs2183745	9	104219175	T	A	0.326608	0.0556002	0.00336039	1.7e-61	0.0556002	0.00336039	0.325637	0.053504	0.00352303	4.3e-52	0.053504	0.00352303	0.666797	female	REGULATORY	4			0.226351	6.223	0.326608	0.325637
ALP	rs4837796	9	123610288	C	T	0.424113	0.01817	0.00316886	9.8e-09	0.01817	0.00316886	0.422793	0.0126925	0.00331544	0.00013	0.0126925	0.00331544	0.23235	female	INTRONIC	2	ENSG00000226752	PSMD5-AS1	-0.12647	1.178	0.424113	0.422793
ALP	rs7857390	9	136128546	A	G	0.416805	0.127673	0.00318292	0	0.127673	0.00318292	0.418091	0.153538	0.00332481	1.4e-306	0.153538	0.00332481	1.91553e-08	female	NONCODING_CHANGE	5	ENSG00000175164	ABO	0.040312	3.264	0.416805	0.418091
ALP	rs12555241	9	139387676	G	A	0.72101	-0.0335315	0.00350839	1.2e-21	-0.0335315	0.00350839	0.721513	-0.025694	0.00366817	2.5e-12	-0.025694	0.00366817	0.12257	female	REGULATORY	4			-0.371939	0.222	0.27899	0.278487
ALP	rs1781934	10	5199568	A	G	0.282288	0.0230295	0.00361387	1.9e-10	0.0230295	0.00361387	0.281745	0.0118868	0.00381916	0.0019	0.0118868	0.00381916	0.0340727	female	DOWNSTREAM	1	ENSG00000196326	AKR1CL1	-0.014572	2.409	0.282288	0.281745
ALP	rs12245237	10	26227401	C	T	0.929221	0.0453076	0.00616554	2e-13	0.0453076	0.00616554	0.929146	0.0406148	0.00651967	4.7e-10	0.0406148	0.00651967	0.600992	female	INTRONIC	2	ENSG00000095777	MYO3A	-0.06015	1.82	0.070779	0.070854
ALP	rs150231142	10	46132452	GA	G	0.67995	0.0229506	0.00354513	9.6e-11	0.0229506	0.00354513	0.679921	0.0212247	0.00374378	1.4e-08	0.0212247	0.00374378	0.737822	female	INTRONIC	2	ENSG00000172671	ZFAND4	0.012812	2.82	0.32005	0.320079
ALP	rs3841602	10	65225899	A	AGGCGGC	0.529502	-0.090615	0.00317868	9.6e-179	-0.090615	0.00317868	0.529386	-0.0983516	0.00335168	2.9e-189	-0.0983516	0.00335168	0.0939638	female	NONCODING_CHANGE	5	ENSG00000272767	JMJD1C-AS1	0.209631	5.983	0.470498	0.470614
ALP	rs35696875	10	70982136	T	TCA	0.302637	0.0193084	0.00345421	2.3e-08	0.0193084	0.00345421	0.300477	-0.00470412	0.00363549	0.2	-0.00470412	0.00363549	1.68185e-06	female	REGULATORY	4			0.624518	10.52	0.302637	0.300477
ALP	rs7099526	10	79657705	C	G	0.692599	-0.0296855	0.0034379	5.9e-18	-0.0296855	0.0034379	0.692699	-0.0182231	0.00362797	5.1e-07	-0.0182231	0.00362797	0.0218286	female	REGULATORY	4			0.179454	5.531	0.307401	0.307301
ALP	rs1317617	10	81096589	G	A	0.806299	-0.0273023	0.00400281	9.1e-12	-0.0273023	0.00400281	0.806816	-0.0128127	0.00421815	0.0024	-0.0128127	0.00421815	0.0127125	female	REGULATORY	4			-0.598232	0.043	0.193701	0.193184
ALP	rs17347197	10	93535193	G	A	0.882348	0.0283244	0.00495958	1.1e-08	0.0283244	0.00495958	0.883111	0.0237214	0.00525464	6.4e-06	0.0237214	0.00525464	0.524096	female	INTERGENIC	0			0.398055	8.377	0.117652	0.116889
ALP	rs7906871	10	96658200	A	T	0.646891	-0.0186076	0.00331816	2e-08	-0.0186076	0.00331816	0.648118	-0.0186814	0.00350505	9.8e-08	-0.0186814	0.00350505	0.9878	female	INTERGENIC	0			-0.169442	0.881	0.353109	0.351882
ALP	rs603424	10	102075479	G	A	0.831439	0.0352166	0.0042212	7.3e-17	0.0352166	0.0042212	0.831025	0.0237585	0.00445346	9.6e-08	0.0237585	0.00445346	0.0618564	female	REGULATORY	4			0.091388	4.118	0.168561	0.168975
ALP	rs75398587	10	103946480	C	G	0.929729	0.0826922	0.0061985	1.3e-40	0.0826922	0.0061985	0.92915	0.0762161	0.00651259	1.2e-31	0.0762161	0.00651259	0.471341	female	REGULATORY	4			-0.293441	0.383	0.070271	0.07085
ALP	rs2803611	10	113922728	A	G	0.275029	0.0336417	0.00354228	2.2e-21	0.0336417	0.00354228	0.273878	0.0315864	0.00374392	3.3e-17	0.0315864	0.00374392	0.690062	female	INTRONIC	2	ENSG00000119927	GPAM	0.087949	4.06	0.275029	0.273878
ALP	rs55992539	10	116573661	A	AAAT	0.523115	-0.018854	0.003267	7.9e-09	-0.018854	0.003267	0.525097	-0.00831079	0.00345326	0.016	-0.00831079	0.00345326	0.0265641	female	DOWNSTREAM	1	ENSG00000215760	TAF9BP2	-0.143523	1.05	0.476885	0.474903
ALP	rs111519217	10	120505454	T	G	0.645937	-0.019072	0.00330886	8.2e-09	-0.019072	0.00330886	0.64651	-0.010153	0.00348153	0.0035	-0.010153	0.00348153	0.0633208	female	INTRONIC	2	ENSG00000151893	CACUL1	0.331021	7.607	0.354063	0.35349
ALP	rs6421984	11	305619	T	C	0.490077	-0.0442264	0.00317138	3.4e-44	-0.0442264	0.00317138	0.489924	-0.0524697	0.00334142	1.4e-55	-0.0524697	0.00334142	0.0735551	female	REGULATORY	4			0.069306	3.747	0.490077	0.489924
ALP	rs11601507	11	5701074	C	A	0.932452	-0.0744826	0.00622348	5.2e-33	-0.0744826	0.00622348	0.931635	-0.0785415	0.00652454	2.2e-33	-0.0785415	0.00652454	0.652601	female	NON_SYNONYMOUS	7	ENSG00000132256	TRIM5	0.254073	6.609	0.067548	0.068365
ALP	rs11042104	11	8890924	G	C	0.751629	-0.0285487	0.00366354	6.6e-15	-0.0285487	0.00366354	0.751945	-0.0258107	0.00385879	2.3e-11	-0.0258107	0.00385879	0.606849	female	REGULATORY	4			0.097687	4.223	0.248371	0.248055
ALP	rs11821781	11	16367750	A	G	0.744449	0.0228693	0.0036408	3.4e-10	0.0228693	0.0036408	0.742539	0.0201837	0.00383161	1.4e-07	0.0201837	0.00383161	0.611379	female	INTRONIC	2	ENSG00000110693	SOX6	1.25671	14.96	0.255551	0.257461
ALP	rs557362349	11	47526117	T	C	0.955321	-0.0462308	0.00817565	1.6e-08	-0.0462308	0.00817565	0.955979	-0.0153733	0.00869768	0.077	-0.0153733	0.00869768	0.00973678	female	INTRONIC	2	ENSG00000149187	CELF1	0.059611	3.585	0.044679	0.044021
ALP	rs102274	11	61557826	T	C	0.654247	-0.0515289	0.00332957	5e-54	-0.0515289	0.00332957	0.652608	-0.0551438	0.00350642	1e-55	-0.0551438	0.00350642	0.454706	female	INTRONIC	2	ENSG00000134825	TMEM258	-0.006625	2.525	0.345753	0.347392
ALP	rs143387014	11	68665307	G	A	0.967672	-0.0502266	0.00908058	3.2e-08	-0.0502266	0.00908058	0.967305	-0.0154434	0.00950242	0.1	-0.0154434	0.00950242	0.00813516	female	INTRONIC	2	ENSG00000197345	MRPL21	0.274505	6.882	0.032328	0.032695
ALP	rs2276065	11	118530611	T	C	0.771128	0.0286474	0.00376492	2.8e-14	0.0286474	0.00376492	0.771941	0.0394841	0.00398228	3.6e-23	0.0394841	0.00398228	0.0479955	female	NON_SYNONYMOUS	7	ENSG00000118094	TREH	-0.139914	1.076	0.228872	0.228059
ALP	rs7949566	11	126285301	G	A	0.578257	-0.0668074	0.00320136	1e-96	-0.0668074	0.00320136	0.576915	-0.0732357	0.00337897	3.6e-104	-0.0732357	0.00337897	0.167268	female	DOWNSTREAM	1	ENSG00000110080	ST3GAL4	1.91405	19.06	0.421743	0.423085
ALP	rs79256507	11	134263728	C	A	0.85441	-0.0378876	0.00451165	4.6e-17	-0.0378876	0.00451165	0.855384	-0.0252356	0.00476531	1.2e-07	-0.0252356	0.00476531	0.0538556	female	REGULATORY	4			0.818668	12.1	0.14559	0.144616
ALP	rs7966590	12	570840	G	A	0.417125	-0.0582765	0.00321211	1.5e-73	-0.0582765	0.00321211	0.417091	-0.0590887	0.00338956	4.7e-68	-0.0590887	0.00338956	0.861923	female	REGULATORY	4			0.122834	4.639	0.417125	0.417091
ALP	rs11063177	12	4579106	C	A	0.879885	0.0299805	0.00488023	8.1e-10	0.0299805	0.00488023	0.880511	0.0397525	0.00515221	1.2e-14	0.0397525	0.00515221	0.168514	female	INTERGENIC	0			-0.544566	0.064	0.120115	0.119489
ALP	rs10842704	12	26462982	T	G	0.766059	0.0210328	0.00374817	2e-08	0.0210328	0.00374817	0.765782	0.0175839	0.00394665	8.4e-06	0.0175839	0.00394665	0.526306	female	REGULATORY	4			-0.138114	1.089	0.233941	0.234218
ALP	12:51796889_ATTAGGTAATAGGTATAAACTGCTCAGAACAGTGCTCAGAACATAATAAATGC_A	12	51796889	ATTAGGTAATAGGTATAAACTGCTCAGAACAGTGCTCAGAACATAATAAATGC	A	0.60551	-0.018729	0.00326967	1e-08	-0.018729	0.00326967	0.606581	-0.00969698	0.00345696	0.005	-0.00969698	0.00345696	0.0576743	female	REGULATORY	4			0.131872	4.785	0.39449	0.393419
ALP	rs138648748	12	53727511	G	GCTTCCCTCTCTGAACCCCACGTT	0.310802	-0.0271043	0.00342889	2.7e-15	-0.0271043	0.00342889	0.311809	-0.0282051	0.00360223	4.9e-15	-0.0282051	0.00360223	0.824825	female	INTRONIC	2	ENSG00000170374	SP7	0.21629	6.079	0.310802	0.311809
ALP	rs4764939	12	103522952	C	T	0.530667	0.0279311	0.00317791	1.5e-18	0.0279311	0.00317791	0.529613	-0.0052412	0.00334876	0.12	-0.0052412	0.00334876	6.7017e-13	female	REGULATORY	4			0.004464	2.691	0.469333	0.470387
ALP	rs377432955	12	107328030	CAAA	C	0.530444	0.0235245	0.00319685	1.9e-13	0.0235245	0.00319685	0.531126	0.0223606	0.00337559	3.5e-11	0.0223606	0.00337559	0.802319	female	INTERGENIC	0			-0.172418	0.864	0.469556	0.468874
ALP	rs532298109	12	112010205	C	CA	0.796569	0.0339367	0.00400753	2.5e-17	0.0339367	0.00400753	0.799046	0.0401757	0.0042386	2.6e-21	0.0401757	0.0042386	0.284813	female	INTRONIC	2	ENSG00000204842	ATXN2	-0.110858	1.308	0.203431	0.200954
ALP	rs7310409	12	121424861	A	G	0.377948	0.0609964	0.00327022	1.2e-77	0.0609964	0.00327022	0.376722	0.065769	0.00345317	7.1e-81	0.065769	0.00345317	0.315616	female	INTRONIC	2	ENSG00000135100	HNF1A	-0.03087	2.184	0.377948	0.376722
ALP	rs146326139	12	124157175	G	C	0.986427	-0.085331	0.0139153	8.7e-10	-0.085331	0.0139153	0.986057	-0.0475162	0.0145277	0.0011	-0.0475162	0.0145277	0.0601418	female	INTRONIC	2	ENSG00000168778	TCTN2	-0.003421	2.572	0.013573	0.013943
ALP	rs1778790	13	28437257	C	T	0.43114	0.0178179	0.0032229	3.2e-08	0.0178179	0.0032229	0.43154	0.00720905	0.00339677	0.034	0.00720905	0.00339677	0.0234714	female	INTRONIC	2	ENSG00000247381	PDX1-AS1	-0.279127	0.422	0.43114	0.43154
ALP	13:41646085_CAG_C	13	41646085	CAG	C	0.92514	0.0428073	0.00604436	1.4e-12	0.0428073	0.00604436	0.925095	0.0358724	0.00638522	1.9e-08	0.0358724	0.00638522	0.430262	female	INTRONIC	2	ENSG00000120688	WBP4	-0.124673	1.193	0.07486	0.074905
ALP	rs58973023	13	42959133	A	T	0.511882	-0.0491605	0.00317714	5.3e-54	-0.0491605	0.00317714	0.510787	-0.0579432	0.00335598	8.5e-67	-0.0579432	0.00335598	0.0573722	female	INTERGENIC	0			-0.182405	0.808	0.488118	0.489213
ALP	rs9565082	13	74737625	C	G	0.467158	-0.019528	0.00321846	1.3e-09	-0.019528	0.00321846	0.468845	-0.0188001	0.00339651	3.1e-08	-0.0188001	0.00339651	0.876379	female	INTERGENIC	0			0.359498	7.946	0.467158	0.468845
ALP	rs2298058	13	95248566	C	T	0.695485	-0.0467332	0.0034585	1.3e-41	-0.0467332	0.0034585	0.694643	-0.0468192	0.00363864	6.9e-38	-0.0468192	0.00363864	0.986332	female	REGULATORY	4			0.894271	12.67	0.304515	0.305357
ALP	rs35017585	13	111112222	A	AT	0.403104	0.0194378	0.00324484	2.1e-09	0.0194378	0.00324484	0.4032	0.0291675	0.0034183	1.4e-17	0.0291675	0.0034183	0.0389823	female	REGULATORY	4			-0.131811	1.136	0.403104	0.4032
ALP	rs9604045	13	113927208	G	T	0.749968	0.021038	0.00382852	3.9e-08	0.021038	0.00382852	0.750148	0.0143732	0.00402929	0.00036	0.0143732	0.00402929	0.230485	female	UPSTREAM	1	ENSG00000232662	LDHBP1	-0.114877	1.274	0.250032	0.249852
ALP	rs11621792	14	24871926	C	T	0.546964	0.0350591	0.00321719	1.2e-27	0.0350591	0.00321719	0.545767	0.03093	0.00338386	6.2e-20	0.03093	0.00338386	0.376513	female	REGULATORY	4			-0.134848	1.113	0.453036	0.454233
ALP	rs2239222	14	73011885	A	G	0.650934	0.0326981	0.00334938	1.6e-22	0.0326981	0.00334938	0.650746	0.0232697	0.00354353	5.1e-11	0.0232697	0.00354353	0.053156	female	REGULATORY	4			-0.061857	1.801	0.349066	0.349254
ALP	rs4903273	14	75441795	G	A	0.490587	-0.0234358	0.00319482	2.2e-13	-0.0234358	0.00319482	0.48936	-0.0206331	0.00337253	9.5e-10	-0.0206331	0.00337253	0.546301	female	INTERGENIC	0			-0.118762	1.241	0.490587	0.48936
ALP	rs72699870	14	93116351	T	C	0.804407	0.0305874	0.0040075	2.3e-14	0.0305874	0.0040075	0.804816	0.0211343	0.00425525	6.8e-07	0.0211343	0.00425525	0.10583	female	REGULATORY	4			-0.217537	0.639	0.195593	0.195184
ALP	rs28929474	14	94844947	C	T	0.979208	-0.108948	0.0111605	1.6e-22	-0.108948	0.0111605	0.979704	-0.143521	0.0118896	1.5e-33	-0.143521	0.0118896	0.0339952	female	NON_SYNONYMOUS	7	ENSG00000197249	SERPINA1	2.03028	19.97	0.020792	0.020296
ALP	rs17101241	14	103564820	A	T	0.753976	-0.0287118	0.00369106	7.3e-15	-0.0287118	0.00369106	0.75361	-0.0113728	0.00389468	0.0035	-0.0113728	0.00389468	0.00123205	female	INTRONIC	2	ENSG00000259444	RP11-736N17.8	0.109975	4.427	0.246024	0.24639
ALP	15:43703277_AT_A	15	43703277	AT	A	0.985226	0.0867506	0.0144653	2e-09	0.0867506	0.0144653	0.985476	0.0842063	0.015486	5.4e-08	0.0842063	0.015486	0.904432	female	REGULATORY	4			0.090782	4.108	0.014774	0.014524
ALP	rs174418	15	58687603	T	C	0.402261	-0.0323511	0.00325522	2.8e-23	-0.0323511	0.00325522	0.406196	-0.0446403	0.00342783	9.1e-39	-0.0446403	0.00342783	0.0093312	female	INTRONIC	2	ENSG00000128918	ALDH1A2	-0.022831	2.293	0.402261	0.406196
ALP	rs34239095	15	89455768	C	G	0.719413	0.0299343	0.00353738	2.6e-17	0.0299343	0.00353738	0.720817	0.0206622	0.00372852	3e-08	0.0206622	0.00372852	0.0712203	female	REGULATORY	4			0.175183	5.465	0.280587	0.279183
ALP	rs12595409	15	90818469	C	T	0.745748	-0.0219602	0.00364149	1.6e-09	-0.0219602	0.00364149	0.747254	-0.0133518	0.0038517	0.00053	-0.0133518	0.0038517	0.104365	female	NONCODING_CHANGE	5	ENSG00000228998	RP11-697E2.7	0.244016	6.471	0.254252	0.252746
ALP	rs56332871	15	96714816	C	A	0.727451	-0.0196809	0.00358422	4e-08	-0.0196809	0.00358422	0.728676	-0.0169149	0.00378829	8e-06	-0.0169149	0.00378829	0.59585	female	INTRONIC	2	ENSG00000247809	NR2F2-AS1	1.6042	16.88	0.272549	0.271324
ALP	rs34673494	16	2157195	A	G	0.895835	0.0514802	0.00549484	7.3e-21	0.0514802	0.00549484	0.895835	0.035469	0.00577672	8.3e-10	0.035469	0.00577672	0.0446161	female	REGULATORY	4			-0.005275	2.545	0.104165	0.104165
ALP	rs933574	16	11792700	A	C	0.518911	-0.0217454	0.00317773	7.8e-12	-0.0217454	0.00317773	0.521367	-0.019118	0.0033565	1.2e-08	-0.019118	0.0033565	0.569737	female	REGULATORY	4			0.373135	8.102	0.481089	0.478633
ALP	rs28608110	16	55850154	T	C	0.20301	-0.0227244	0.00413248	3.8e-08	-0.0227244	0.00413248	0.202372	-0.0238419	0.00437843	5.2e-08	-0.0238419	0.00437843	0.852749	female	INTRONIC	2	ENSG00000198848	CES1	0.023263	2.986	0.20301	0.202372
ALP	rs4359427	16	68202747	C	T	0.874482	-0.0329704	0.00478831	5.8e-12	-0.0329704	0.00478831	0.874112	-0.0268433	0.00505676	1.1e-07	-0.0268433	0.00505676	0.378961	female	INTRONIC	2	ENSG00000072736	NFATC3	0.028192	3.065	0.125518	0.125888
ALP	rs9302635	16	72144174	T	C	0.8174	-0.0480812	0.00410376	1.1e-31	-0.0480812	0.00410376	0.818573	-0.0568708	0.00434653	4.1e-39	-0.0568708	0.00434653	0.141455	female	INTRONIC	2	ENSG00000140829	DHX38	0.19158	5.714	0.1826	0.181427
ALP	rs4575545	16	79755446	G	A	0.693115	-0.0440775	0.00345782	3.2e-37	-0.0440775	0.00345782	0.692047	-0.052703	0.00364169	1.8e-47	-0.052703	0.00364169	0.0858672	female	NONCODING_CHANGE	5	ENSG00000261390	RP11-345M22.2	1.45157	16	0.306885	0.307953
ALP	rs4782568	16	83980529	C	G	0.547641	0.0231242	0.00320944	5.8e-13	0.0231242	0.00320944	0.54758	0.0298701	0.00338423	1.1e-18	0.0298701	0.00338423	0.148077	female	INTRONIC	2	ENSG00000260300	RP11-505K9.4	-0.061587	1.804	0.452359	0.45242
ALP	rs12596985	16	85219593	T	C	0.45691	0.0195011	0.00317879	8.5e-10	0.0195011	0.00317879	0.455184	0.00411524	0.00336044	0.22	0.00411524	0.00336044	0.000880525	female	DOWNSTREAM	1	ENSG00000262601	CTC-786C10.1	-0.189139	0.772	0.45691	0.455184
ALP	rs58912472	17	1626018	A	G	0.471842	0.0291491	0.00318476	5.6e-20	0.0291491	0.00318476	0.473458	0.0230426	0.00335269	6.3e-12	0.0230426	0.00335269	0.186651	female	DOWNSTREAM	1	ENSG00000262791	RP11-961A15.1	0.3181	7.444	0.471842	0.473458
ALP	rs55714927	17	7080316	C	T	0.808181	-0.107371	0.00402063	4.1e-157	-0.107371	0.00402063	0.807259	-0.12555	0.00423454	3.5e-193	-0.12555	0.00423454	0.00185043	female	SYNONYMOUS	5	ENSG00000141505	ASGR1	0.461732	9.034	0.191819	0.192741
ALP	rs529699935	17	37889241	C	CT	0.698757	-0.0398973	0.00350919	5.9e-30	-0.0398973	0.00350919	0.698674	-0.0277727	0.00370629	6.7e-14	-0.0277727	0.00370629	0.0175251	female	DOWNSTREAM	1	ENSG00000141736	ERBB2	-0.184399	0.797	0.301243	0.301326
ALP	rs916896	17	44098797	C	T	0.610048	-0.0184484	0.00324943	1.4e-08	-0.0184484	0.00324943	0.609739	-0.0217415	0.00342981	2.3e-10	-0.0217415	0.00342981	0.485801	female	REGULATORY	4			-0.060028	1.822	0.389952	0.390261
ALP	17:46979321_CATATAT_C	17	46979321	CATATAT	C	0.506469	0.0211567	0.00317371	2.6e-11	0.0211567	0.00317371	0.507479	0.0133197	0.00334631	6.9e-05	0.0133197	0.00334631	0.0892673	female	INTRONIC	2	ENSG00000248278	SUMO2P17	-0.277041	0.428	0.493531	0.492521
ALP	rs71378928	17	66453305	C	G	0.218419	0.0266315	0.00383932	4e-12	0.0266315	0.00383932	0.219389	0.0227208	0.00405035	2e-08	0.0227208	0.00405035	0.483467	female	REGULATORY	4			0.252249	6.584	0.218419	0.219389
ALP	rs2670824	17	72438972	C	G	0.0765308	0.0406448	0.00602022	1.5e-11	0.0406448	0.00602022	0.0770257	0.0302978	0.00632513	1.7e-06	0.0302978	0.00632513	0.236044	female	REGULATORY	4			0.04307	3.309	0.0765308	0.0770257
ALP	rs4468717	18	3457606	C	T	0.922222	0.0365688	0.00593776	7.3e-10	0.0365688	0.00593776	0.922074	0.00817783	0.00625046	0.19	0.00817783	0.00625046	0.000990701	female	NON_SYNONYMOUS	7	ENSG00000177426	TGIF1	2.06329	20.3	0.077778	0.077926
ALP	rs4092465	18	55080437	A	G	0.350118	-0.0235841	0.0033443	1.8e-12	-0.0235841	0.0033443	0.352832	-0.0128538	0.00353621	0.00028	-0.0128538	0.00353621	0.0274795	female	INTERGENIC	0			-0.167343	0.894	0.350118	0.352832
ALP	rs4503880	18	56084054	T	C	0.201397	0.0343931	0.00397981	5.5e-18	0.0343931	0.00397981	0.200812	0.0269497	0.00420134	1.4e-10	0.0269497	0.00420134	0.198369	female	NONCODING_CHANGE	5	ENSG00000267675	RP11-1151B14.2	0.047644	3.385	0.201397	0.200812
ALP	rs884205	18	60054857	A	C	0.253746	0.0415861	0.00367545	1.1e-29	0.0415861	0.00367545	0.253617	0.0441608	0.00387897	5e-30	0.0441608	0.00387897	0.629935	female	3PRIME_UTR	2	ENSG00000141655	TNFRSF11A	-0.049448	1.947	0.253746	0.253617
ALP	rs350836	19	4080516	C	T	0.290794	-0.023314	0.00350748	3e-11	-0.023314	0.00350748	0.290171	-0.00460015	0.00367932	0.21	-0.00460015	0.00367932	0.000231915	female	REGULATORY	4			-0.435097	0.141	0.290794	0.290171
ALP	rs150092813	19	5846277	T	C	0.93505	-0.0369968	0.00653028	1.5e-08	-0.0369968	0.00653028	0.934175	-0.0222912	0.00681876	0.0011	-0.0222912	0.00681876	0.119336	female	INTRONIC	2	ENSG00000171124	FUT3	0.109134	4.413	0.06495	0.065825
ALP	rs8105174	19	10347032	C	T	0.812119	0.026667	0.00405225	4.7e-11	0.026667	0.00405225	0.812422	0.014715	0.00425586	0.00055	0.014715	0.00425586	0.0419648	female	INTERGENIC	0			0.066695	3.703	0.187881	0.187578
ALP	rs11554159	19	18285944	G	A	0.730079	0.0231116	0.00356295	8.8e-11	0.0231116	0.00356295	0.73123	0.021883	0.00375046	5.4e-09	0.021883	0.00375046	0.812269	female	NON_SYNONYMOUS	7	ENSG00000216490	IFI30	2.39986	22.3	0.269921	0.26877
ALP	rs58542926	19	19379549	C	T	0.92438	0.0732123	0.00598069	1.9e-34	0.0732123	0.00598069	0.92425	0.125393	0.00629406	2.6e-88	0.125393	0.00629406	1.85582e-09	female	NON_SYNONYMOUS	7	ENSG00000213996	TM6SF2	3.14755	23.9	0.07562	0.07575
ALP	rs28570619	19	33517152	G	A	0.956429	-0.0632564	0.00776237	3.7e-16	-0.0632564	0.00776237	0.956886	-0.0714278	0.00819405	2.9e-18	-0.0714278	0.00819405	0.469088	female	REGULATORY	4			-0.168919	0.884	0.043571	0.043114
ALP	rs56113850	19	41353107	T	C	0.421243	0.0463776	0.00320434	1.8e-47	0.0463776	0.00320434	0.423804	0.0477128	0.00336344	1.1e-45	0.0477128	0.00336344	0.773792	female	INTRONIC	2	ENSG00000255974	CYP2A6	-0.135628	1.107	0.421243	0.423804
ALP	rs5112	19	45430280	C	G	0.467378	0.0551737	0.00339638	2.4e-59	0.0551737	0.00339638	0.466824	0.0739376	0.00357049	2.9e-95	0.0739376	0.00357049	0.000140255	female	NONCODING_CHANGE	5	ENSG00000214855	APOC1P1	0.500097	9.404	0.467378	0.466824
ALP	rs601338	19	49206674	G	A	0.489925	0.103898	0.00315933	3.5e-237	0.103898	0.00315933	0.493533	0.138803	0.0033269	2e-306	0.138803	0.0033269	2.78562e-14	female	STOP_GAINED	8	ENSG00000176920	FUT2	9.18092	48	0.489925	0.493533
ALP	rs8736	19	54677189	C	T	0.561253	-0.0437719	0.00319911	1.3e-42	-0.0437719	0.00319911	0.560695	-0.0530373	0.00336807	7.2e-56	-0.0530373	0.00336807	0.0460861	female	REGULATORY	4			-0.011639	2.452	0.438747	0.439305
ALP	rs399970	19	57063916	T	G	0.749522	-0.0225788	0.0036547	6.5e-10	-0.0225788	0.0036547	0.75165	-0.0198978	0.00385755	2.5e-07	-0.0198978	0.00385755	0.613892	female	INTRONIC	2	ENSG00000196867	ZFP28	0.042493	3.3	0.250478	0.24835
ALP	rs73076882	20	3192561	G	C	0.840215	-0.0257522	0.00433496	2.8e-09	-0.0257522	0.00433496	0.839745	-0.0133923	0.00456572	0.0034	-0.0133923	0.00456572	0.0496249	female	INTRONIC	2	ENSG00000125877	ITPA	0.663546	10.85	0.159785	0.160255
ALP	rs62200027	20	6469515	G	A	0.637364	0.019158	0.00331453	7.5e-09	0.019158	0.00331453	0.639086	0.0139367	0.00349209	6.6e-05	0.0139367	0.00349209	0.27816	female	INTRONIC	2	ENSG00000229876	CASC20	-0.219053	0.633	0.362636	0.360914
ALP	rs4815431	20	25532405	T	C	0.47646	-0.0436889	0.00318269	7e-43	-0.0436889	0.00318269	0.474984	-0.0592501	0.00335442	8e-70	-0.0592501	0.00335442	0.000764633	female	INTRONIC	2	ENSG00000101004	NINL	-0.309925	0.342	0.47646	0.474984
ALP	rs539633088	20	39088753	C	CA	0.688439	0.0277786	0.00339993	3.1e-16	0.0277786	0.00339993	0.689148	0.0317202	0.00358902	9.7e-19	0.0317202	0.00358902	0.425282	female	INTERGENIC	0			0.71404	11.26	0.311561	0.310852
ALP	rs3918253	20	44639511	C	T	0.416016	-0.0217561	0.0032252	1.5e-11	-0.0217561	0.0032252	0.415829	-0.0221478	0.00339932	7.3e-11	-0.0221478	0.00339932	0.933381	female	REGULATORY	4			0.445709	8.875	0.416016	0.415829
ALP	rs73178740	20	56103046	T	C	0.953069	-0.0461756	0.00750608	7.7e-10	-0.0461756	0.00750608	0.953494	-0.0231085	0.00796583	0.0037	-0.0231085	0.00796583	0.0350722	female	REGULATORY	4			-0.155768	0.966	0.046931	0.046506
ALP	rs11474170	20	62606067	C	CGA	0.515358	0.0199195	0.00319327	4.4e-10	0.0199195	0.00319327	0.514433	0.0138522	0.00335844	3.7e-05	0.0138522	0.00335844	0.190455	female	REGULATORY	4			-0.214082	0.654	0.484642	0.485567
ALP	rs2834963	21	36921259	C	T	0.638946	0.0212046	0.00332019	1.7e-10	0.0212046	0.00332019	0.638687	0.0109013	0.0035059	0.0019	0.0109013	0.0035059	0.0328572	female	INTRONIC	2	ENSG00000159216	RUNX1	0.752948	11.58	0.361054	0.361313
ALP	21:40464713_TA_T	21	40464713	TA	T	0.704121	0.0208703	0.00361943	8.1e-09	0.0208703	0.00361943	0.703786	0.0177202	0.00381733	3.5e-06	0.0177202	0.00381733	0.549288	female	INTERGENIC	0			-0.162703	0.922	0.295879	0.296214
ALP	rs141411932	22	24302194	G	A	0.622415	-0.0223955	0.00337937	3.4e-11	-0.0223955	0.00337937	0.621453	-0.0219254	0.00356576	7.8e-10	-0.0219254	0.00356576	0.923766	female	INTRONIC	2	ENSG00000133433	GSTT2B	0.008053	2.746	0.377585	0.378547
ALP	rs80576	22	36539804	A	G	0.166851	-0.0325709	0.00426584	2.3e-14	-0.0325709	0.00426584	0.16814	-0.0259652	0.00449713	7.8e-09	-0.0259652	0.00449713	0.286563	female	INTRONIC	2	ENSG00000128284	APOL3	0.020148	2.936	0.166851	0.16814
ALP	rs7287617	22	39897163	G	A	0.355016	-0.0265121	0.00335452	2.7e-15	-0.0265121	0.00335452	0.354823	-0.0194406	0.00354499	4.2e-08	-0.0194406	0.00354499	0.147361	female	UPSTREAM	1	ENSG00000100335	MIEF1	-0.411897	0.167	0.355016	0.354823
ALP	rs6008845	22	46525357	T	C	0.591637	-0.0215832	0.00327157	4.2e-11	-0.0215832	0.00327157	0.590326	-0.00988095	0.00344914	0.0042	-0.00988095	0.00344914	0.0138318	female	INTERGENIC	0			-0.516312	0.079	0.408363	0.409674
ALP	rs5980331	23	16768986	G	T	0.703904	0.0194521	0.00348408	2.4e-08	0.0389042	0.00696816	0.703095	0.0184035	0.00260201	1.5e-12	0.036807	0.00520402	0.809445	female	INTRONIC	2	ENSG00000169895	SYAP1	0.628786	10.56	0.296096	0.296905
ALP	rs6647476	23	73641569	T	C	0.587137	0.0211579	0.00323589	6.2e-11	0.0423158	0.00647178	0.586968	0.0152453	0.00241052	2.5e-10	0.0304906	0.00482104	0.142836	female	NON_SYNONYMOUS	7	ENSG00000147100	SLC16A2	0.469178	9.108	0.412863	0.413032
ALP	rs759861603	23	118645803	T	TATATATATAAAAATATATATATATAA	0.233142	0.0222379	0.00382071	5.9e-09	0.0444758	0.00764142	0.23244	0.0122831	0.00285174	1.7e-05	0.0245662	0.00570348	0.0367978	female	INTERGENIC	0			0.158161	5.203	0.233142	0.23244
ALT	rs1497406	1	16505320	A	G	0.419163	-0.0413831	0.00336018	7.5e-35	-0.0413831	0.00336018	0.421212	-0.0350359	0.00361353	3.1e-22	-0.0350359	0.00361353	0.198334	female	REGULATORY	4			1.15493	14.4	0.419163	0.421212
ALT	rs75460349	1	27180088	A	C	0.976179	-0.100239	0.0110573	1.2e-19	-0.100239	0.0110573	0.976589	-0.0754324	0.0119982	3.2e-10	-0.0754324	0.0119982	0.128421	female	REGULATORY	4			0.213035	6.032	0.023821	0.023411
ALT	rs11208686	1	66070602	G	A	0.817682	-0.0303898	0.00430137	1.6e-12	-0.0303898	0.00430137	0.818555	-0.0131878	0.00465338	0.0046	-0.0131878	0.00465338	0.00663567	female	INTRONIC	2	ENSG00000116678	LEPR	-0.062172	1.797	0.182318	0.181445
ALT	rs3811468	1	82264317	T	G	0.731336	0.0227878	0.00376567	1.4e-09	0.0227878	0.00376567	0.732466	0.00366459	0.00407504	0.37	0.00366459	0.00407504	0.000567827	female	UPSTREAM	1	ENSG00000117114	LPHN2	-0.032266	2.166	0.268664	0.267534
ALT	rs139684177	1	89346691	CA	C	0.567482	0.0206322	0.00340072	1.3e-09	0.0206322	0.00340072	0.566218	0.0146636	0.00367298	6.5e-05	0.0146636	0.00367298	0.233107	female	INTRONIC	2	ENSG00000137947	GTF2B	-0.211849	0.664	0.432518	0.433782
ALT	rs267733	1	150958836	A	G	0.839049	0.0305585	0.00450548	1.2e-11	0.0305585	0.00450548	0.839317	0.022678	0.00487002	3.2e-06	0.022678	0.00487002	0.234909	female	NON_SYNONYMOUS	7	ENSG00000143412	ANXA9	3.20811	24.1	0.160951	0.160683
ALT	rs4644481	1	155130900	C	T	0.563988	0.0419288	0.0033538	7.3e-36	0.0419288	0.0033538	0.567925	0.0122813	0.00360895	0.00067	0.0122813	0.00360895	1.76908e-09	female	INTERGENIC	0			-0.584275	0.048	0.436012	0.432075
ALT	rs61804164	1	161623025	G	C	0.877138	-0.0393399	0.00513996	2e-14	-0.0393399	0.00513996	0.87629	-0.0328904	0.00552811	2.7e-09	-0.0328904	0.00552811	0.392876	female	REGULATORY	4			0.021437	2.956	0.122862	0.12371
ALT	rs2642438	1	220970028	A	G	0.296326	-0.0274235	0.00362625	4e-14	-0.0274235	0.00362625	0.298197	-0.0444918	0.00390363	4.3e-30	-0.0444918	0.00390363	0.00135775	female	NON_SYNONYMOUS	7	ENSG00000186205	MARC1	0.238854	6.399	0.296326	0.298197
ALT	rs4925546	1	247602968	A	G	0.37018	0.0197934	0.00343474	8.3e-09	0.0197934	0.00343474	0.36925	0.0203997	0.00371256	3.9e-08	0.0203997	0.00371256	0.904581	female	INTRONIC	2	ENSG00000162711	NLRP3	0.04555	3.35	0.37018	0.36925
ALT	rs4245791	2	44074431	C	T	0.325391	-0.0290306	0.0035427	2.5e-16	-0.0290306	0.0035427	0.324595	-0.0122101	0.00381388	0.0014	-0.0122101	0.00381388	0.0012321	female	INTRONIC	2	ENSG00000143921	ABCG8	0.953275	13.1	0.325391	0.324595
ALT	rs2241883	2	88424066	T	C	0.691432	0.0222732	0.00358579	5.2e-10	0.0222732	0.00358579	0.691431	0.0120866	0.00387411	0.0018	0.0120866	0.00387411	0.0536455	female	NON_SYNONYMOUS	7	ENSG00000163586	FABP1	1.2724	15.04	0.308568	0.308569
ALT	rs555447483	2	113867340	C	CA	0.592487	0.0222187	0.00348002	1.7e-10	0.0222187	0.00348002	0.59035	0.0115938	0.00374558	0.002	0.0115938	0.00374558	0.0376973	female	UPSTREAM	1	ENSG00000136689	IL1RN	0.164778	5.306	0.407513	0.40965
ALT	rs355900	2	165638070	T	C	0.385119	0.0278316	0.00341993	4e-16	0.0278316	0.00341993	0.38318	0.0175883	0.00370156	2e-06	0.0175883	0.00370156	0.0420964	female	REGULATORY	4			-0.15978	0.94	0.385119	0.38318
ALT	rs66927685	2	169931266	T	TGAACCTTAGAGACTGAAGAA	0.472308	-0.0195732	0.00339145	7.9e-09	-0.0195732	0.00339145	0.473074	-0.025873	0.00365379	1.4e-12	-0.025873	0.00365379	0.206337	female	INTRONIC	2	ENSG00000073737	DHRS9	0.347661	7.808	0.472308	0.473074
ALT	2:227111435_TTA_T	2	227111435	TTA	T	0.354608	-0.0256619	0.00347139	1.4e-13	-0.0256619	0.00347139	0.353868	-0.0362182	0.00374686	4.2e-22	-0.0362182	0.00374686	0.0387618	female	INTERGENIC	0			-0.15042	1.002	0.354608	0.353868
ALT	rs4973549	2	233515247	A	G	0.377438	-0.028147	0.00345498	3.7e-16	-0.028147	0.00345498	0.377655	-0.0397273	0.00372095	1.3e-26	-0.0397273	0.00372095	0.0225692	female	INTRONIC	2	ENSG00000115468	EFHD1	-0.094174	1.461	0.377438	0.377655
ALT	rs11715234	3	12317310	C	A	0.926458	0.0448754	0.00637786	2e-12	0.0448754	0.00637786	0.92521	0.0506835	0.00681935	1.1e-13	0.0506835	0.00681935	0.53391	female	INTERGENIC	0			-0.166087	0.901	0.073542	0.07479
ALT	rs57440162	3	29359952	T	C	0.632878	-0.0203685	0.00346927	4.3e-09	-0.0203685	0.00346927	0.633366	-0.0120238	0.00372878	0.0013	-0.0120238	0.00372878	0.101331	female	REGULATORY	4			-0.214671	0.651	0.367122	0.366634
ALT	3:47193317_CA_C	3	47193317	CA	C	0.45084	-0.0205536	0.00357289	8.8e-09	-0.0205536	0.00357289	0.451507	-0.00486672	0.0038408	0.21	-0.00486672	0.0038408	0.00278584	female	INTRONIC	2	ENSG00000181555	SETD2	-0.010997	2.461	0.45084	0.451507
ALT	rs5852449	3	124927668	A	C	0.649831	-0.0207891	0.00364806	1.2e-08	-0.0207891	0.00364806	0.650953	-0.0217416	0.00392676	3.1e-08	-0.0217416	0.00392676	0.85895	female	INTRONIC	2	ENSG00000221955	SLC12A8	0.014702	2.85	0.350169	0.349047
ALT	rs11385401	3	136011078	G	GT	0.646286	-0.021597	0.00358608	1.7e-09	-0.021597	0.00358608	0.646838	-0.0337478	0.00385289	2e-18	-0.0337478	0.00385289	0.0209719	female	INTRONIC	2	ENSG00000114054	PCCB	-0.088909	1.513	0.353714	0.353162
ALT	rs149613516	3	149194337	C	G	0.956568	0.050664	0.00828669	9.7e-10	0.050664	0.00828669	0.957178	0.0717194	0.00901322	1.8e-15	0.0717194	0.00901322	0.0854875	female	REGULATORY	4			-0.115674	1.267	0.043432	0.042822
ALT	rs4679901	3	160313174	G	T	0.714663	-0.0311995	0.00368709	2.6e-17	-0.0311995	0.00368709	0.716565	-0.0139014	0.00397589	0.00047	-0.0139014	0.00397589	0.00142212	female	INTERGENIC	0			-0.311221	0.339	0.285337	0.283435
ALT	rs79287178	3	172294500	G	A	0.969036	0.100408	0.0100815	2.3e-23	0.100408	0.0100815	0.968553	0.114888	0.0107645	1.4e-26	0.114888	0.0107645	0.326193	female	INTRONIC	2	ENSG00000223387	RP11-408H1.3	-0.129308	1.156	0.030964	0.031447
ALT	rs13108218	4	3443931	A	G	0.382169	0.0211278	0.00344462	8.6e-10	0.0211278	0.00344462	0.381793	0.0138403	0.00372021	0.0002	0.0138403	0.00372021	0.150615	female	INTRONIC	2	ENSG00000109758	HGFAC	0.105904	4.36	0.382169	0.381793
ALT	rs7694379	4	88186509	G	A	0.566886	0.0385743	0.003357	1.5e-30	0.0385743	0.003357	0.566692	0.0399785	0.00361265	1.8e-28	0.0399785	0.00361265	0.775847	female	INTRONIC	2	ENSG00000250572	RP11-529H2.1	0.05455	3.5	0.433114	0.433308
ALT	rs13107325	4	103188709	C	T	0.926408	-0.036002	0.0063649	1.5e-08	-0.036002	0.0063649	0.924132	-0.0125746	0.00677743	0.064	-0.0125746	0.00677743	0.0117447	female	NON_SYNONYMOUS	7	ENSG00000138821	SLC39A8	2.72453	23	0.073592	0.075868
ALT	rs4835265	4	146821410	C	A	0.841958	-0.0686839	0.0045559	2.3e-51	-0.0686839	0.0045559	0.841067	-0.0433052	0.00490317	1e-18	-0.0433052	0.00490317	0.00014957	female	INTRONIC	2	ENSG00000151612	ZNF827	0.652627	10.76	0.158042	0.158933
ALT	rs10075805	5	31021358	A	G	0.717404	0.0391202	0.00369674	3.6e-26	0.0391202	0.00369674	0.718991	0.0250959	0.00398861	3.1e-10	0.0250959	0.00398861	0.00991409	female	REGULATORY	4			1.46117	16.05	0.282596	0.281009
ALT	rs11743303	5	55859952	A	G	0.79263	-0.0284125	0.00410466	4.5e-12	-0.0284125	0.00410466	0.791321	-0.0188879	0.00440344	1.8e-05	-0.0188879	0.00440344	0.113604	female	REGULATORY	4			0.062812	3.638	0.20737	0.208679
ALT	rs6879279	5	106878792	G	C	0.845983	0.0277943	0.00462488	1.9e-09	0.0277943	0.00462488	0.84509	0.0160656	0.00496937	0.0012	0.0160656	0.00496937	0.0840379	female	INTRONIC	2	ENSG00000184349	EFNA5	0.188975	5.675	0.154017	0.15491
ALT	rs377927	5	148842523	C	A	0.667756	-0.0195656	0.00356142	3.9e-08	-0.0195656	0.00356142	0.668159	-0.00685664	0.00382964	0.073	-0.00685664	0.00382964	0.0150927	female	REGULATORY	4			-0.179984	0.821	0.332244	0.331841
ALT	rs2842353	6	7252556	T	C	0.475034	0.018184	0.00333357	4.9e-08	0.018184	0.00333357	0.476045	0.00336194	0.0035867	0.35	0.00336194	0.0035867	0.00247007	female	DOWNSTREAM	1	ENSG00000124782	RREB1	-0.255862	0.494	0.475034	0.476045
ALT	rs17258904	6	21928131	A	G	0.721471	0.0264227	0.00371597	1.2e-12	0.0264227	0.00371597	0.72185	0.0120206	0.0039985	0.0026	0.0120206	0.0039985	0.00832937	female	INTRONIC	2	ENSG00000272168	CASC15	0.112031	4.461	0.278529	0.27815
ALT	rs139747027	6	30216186	C	T	0.845182	-0.0263069	0.00461677	1.2e-08	-0.0263069	0.00461677	0.84546	-0.0211258	0.00497422	2.2e-05	-0.0211258	0.00497422	0.445204	female	INTRONIC	2	ENSG00000270604	HCG17	-0.039076	2.077	0.154818	0.15454
ALT	rs28383233	6	32584153	G	A	0.414103	-0.0285759	0.0033757	2.6e-17	-0.0285759	0.0033757	0.416635	-0.0290717	0.00362952	1.1e-15	-0.0290717	0.00362952	0.920323	female	REGULATORY	4			0.281984	6.979	0.414103	0.416635
ALT	rs4711750	6	43757082	T	A	0.49992	-0.0231175	0.00332996	3.9e-12	-0.0231175	0.00332996	0.502783	-0.0134113	0.00358041	0.00018	-0.0134113	0.00358041	0.0471356	female	DOWNSTREAM	1	ENSG00000112715	VEGFA	0.970113	13.22	0.49992	0.497217
ALT	rs72959041	6	127454893	G	A	0.949471	-0.0496712	0.00770985	1.2e-10	-0.0496712	0.00770985	0.949885	-0.0246313	0.00831221	0.003	-0.0246313	0.00831221	0.0272005	female	INTRONIC	2	ENSG00000146374	RSPO3	0.013587	2.832	0.050529	0.050115
ALT	rs1322596	6	131590957	A	T	0.844334	-0.0263182	0.00459084	9.9e-09	-0.0263182	0.00459084	0.845123	0.00281823	0.0049636	0.57	0.00281823	0.0049636	1.63705e-05	female	INTRONIC	2	ENSG00000118507	AKAP7	0.5752	10.09	0.155666	0.154877
ALT	rs199607859	6	139835418	G	T	0.405407	0.0207488	0.003399	1e-09	0.0207488	0.003399	0.405848	0.009787	0.00365024	0.0073	0.009787	0.00365024	0.0279667	female	INTERGENIC	0			-0.790745	0.01	0.405407	0.405848
ALT	rs56397742	6	159232962	T	TAAAAGAG	0.369536	0.0198951	0.00343885	7.2e-09	0.0198951	0.00343885	0.369345	0.00865604	0.0037132	0.02	0.00865604	0.0037132	0.0263695	female	INTRONIC	2	ENSG00000092820	EZR	0.5933	10.25	0.369536	0.369345
ALT	rs1513276	7	28259131	G	A	0.91576	-0.0413995	0.00620418	2.5e-11	-0.0413995	0.00620418	0.916077	-0.0197433	0.00670163	0.0032	-0.0197433	0.00670163	0.0177248	female	INTRONIC	2	ENSG00000234336	JAZF1-AS1	-0.021007	2.319	0.08424	0.083923
ALT	rs55747905	7	87127099	T	C	0.819889	0.0412634	0.00433067	1.6e-21	0.0412634	0.00433067	0.820128	0.0366291	0.00467232	4.5e-15	0.0366291	0.00467232	0.466954	female	REGULATORY	4			1.02194	13.58	0.180111	0.179872
ALT	rs445	7	92408370	C	T	0.906145	-0.0465401	0.00569005	2.9e-16	-0.0465401	0.00569005	0.90617	-0.0304491	0.00614243	7.2e-07	-0.0304491	0.00614243	0.0546327	female	REGULATORY	4			0.003258	2.673	0.093855	0.09383
ALT	rs200015011	7	130426554	C	CTCG	0.505859	0.0215977	0.0033586	1.3e-10	0.0215977	0.0033586	0.503863	0.00426421	0.00362382	0.24	0.00426421	0.00362382	0.000451182	female	INTERGENIC	0			-0.043524	2.021	0.494141	0.496137
ALT	rs2126259	8	9185146	T	C	0.102763	0.0621733	0.00547093	6.3e-30	0.0621733	0.00547093	0.10193	0.0372871	0.00591972	3e-10	0.0372871	0.00591972	0.00201938	female	INTRONIC	2	ENSG00000254235	RP11-115J16.1	0.139502	4.908	0.102763	0.10193
ALT	rs2241261	8	22876739	C	T	0.474825	0.0188032	0.00335051	2e-08	0.0188032	0.00335051	0.474255	0.00922906	0.00361753	0.011	0.00922906	0.00361753	0.0521716	female	NONCODING_CHANGE	5	ENSG00000245025	RP11-875O11.1	0.01438	2.845	0.474825	0.474255
ALT	rs28601761	8	126500031	C	G	0.578191	0.0304265	0.00340238	3.8e-19	0.0304265	0.00340238	0.581682	0.0523655	0.00367103	3.6e-46	0.0523655	0.00367103	1.16956e-05	female	REGULATORY	4			0.902777	12.74	0.421809	0.418318
ALT	rs112574791	8	145730221	G	A	0.986853	0.26297	0.0145691	7.9e-73	0.26297	0.0145691	0.987041	0.17977	0.0158306	6.9e-30	0.17977	0.0158306	0.000110097	female	NON_SYNONYMOUS	7	ENSG00000167701	GPT	2.01552	19.86	0.013147	0.012959
ALT	rs57389557	9	33730753	A	T	0.978754	-0.0648117	0.011565	2.1e-08	-0.0648117	0.011565	0.979077	-0.0350481	0.012544	0.0052	-0.0350481	0.012544	0.0810772	female	DOWNSTREAM	1	ENSG00000233776	RP11-384P7.6	0.036755	3.205	0.021246	0.020923
ALT	rs7018885	9	95892726	T	C	0.746805	0.0241838	0.00385007	3.4e-10	0.0241838	0.00385007	0.74583	0.0201119	0.00414305	1.2e-06	0.0201119	0.00414305	0.471554	female	REGULATORY	4			0.212159	6.02	0.253195	0.25417
ALT	rs7041363	9	117146043	C	G	0.512987	0.0451437	0.00335027	2.2e-41	0.0451437	0.00335027	0.513247	0.0647728	0.00360055	2.3e-72	0.0647728	0.00360055	6.57538e-05	female	REGULATORY	4			0.465043	9.067	0.487013	0.486753
ALT	rs587611953	9	136145414	C	A	0.837538	-0.0331571	0.00498585	2.9e-11	-0.0331571	0.00498585	0.838278	-0.0365927	0.00539018	1.1e-11	-0.0365927	0.00539018	0.639853	female	INTRONIC	2	ENSG00000175164	ABO	-0.166124	0.901	0.162462	0.161722
ALT	rs9663238	10	70983629	A	G	0.30273	-0.0541094	0.0036214	1.8e-50	-0.0541094	0.0036214	0.300545	-0.00753957	0.00389554	0.053	-0.00753957	0.00389554	2.02874e-18	female	INTRONIC	2	ENSG00000156510	HKDC1	-0.327861	0.302	0.30273	0.300545
ALT	10:79684595_GTCTC_G	10	79684595	GTCTC	G	0.750776	-0.0397725	0.00383967	3.8e-25	-0.0397725	0.00383967	0.749979	-0.0220434	0.00413709	9.9e-08	-0.0220434	0.00413709	0.00168349	female	REGULATORY	4			0.177995	5.508	0.249224	0.250021
ALT	rs2862954	10	101912064	T	C	0.500118	0.0646931	0.00332545	2.7e-84	0.0646931	0.00332545	0.498723	0.0682843	0.00357407	2.3e-81	0.0682843	0.00357407	0.461962	female	NON_SYNONYMOUS	7	ENSG00000107566	ERLIN1	1.98368	19.6	0.499882	0.498723
ALT	rs11601507	11	5701074	C	A	0.932433	-0.0429246	0.00653082	4.9e-11	-0.0429246	0.00653082	0.931625	-0.0496298	0.00700124	1.4e-12	-0.0496298	0.00700124	0.483723	female	NON_SYNONYMOUS	7	ENSG00000132256	TRIM5	0.254073	6.609	0.067567	0.068375
ALT	11:72492876_TGGGGGCTC_T	11	72492876	TGGGGGCTC	T	0.342179	0.0270386	0.00350503	1.2e-14	0.0270386	0.00350503	0.341143	0.0217029	0.00377478	9e-09	0.0217029	0.00377478	0.300282	female	REGULATORY	4			1.40523	15.74	0.342179	0.341143
ALT	rs7935280	11	78891205	A	G	0.674329	-0.0208467	0.00357031	5.3e-09	-0.0208467	0.00357031	0.67477	0.00329779	0.00385326	0.39	0.00329779	0.00385326	4.30133e-06	female	INTRONIC	2	ENSG00000149256	TENM4	-0.051628	1.921	0.325671	0.32523
ALT	rs56175344	11	93864393	C	G	0.882666	0.0599366	0.00517008	4.5e-31	0.0599366	0.00517008	0.883548	0.0686894	0.0055803	8.1e-35	0.0686894	0.0055803	0.249899	female	REGULATORY	4			0.169825	5.383	0.117334	0.116452
ALT	rs771815516	11	125431763	GC	G	0.933964	-0.0374759	0.00671093	2.3e-08	-0.0374759	0.00671093	0.933362	-0.0287918	0.00719888	6.3e-05	-0.0287918	0.00719888	0.377576	female	INTERGENIC	0			-0.021146	2.317	0.066036	0.066638
ALT	rs78326895	12	10584254	T	C	0.857734	-0.0288635	0.00492985	4.8e-09	-0.0288635	0.00492985	0.856499	-0.0230637	0.00527234	1.2e-05	-0.0230637	0.00527234	0.421681	female	INTRONIC	2	ENSG00000205809	KLRC2	-0.198069	0.728	0.142266	0.143501
ALT	rs12824533	12	11791685	A	G	0.602132	-0.0224492	0.00343974	6.7e-11	-0.0224492	0.00343974	0.601676	-0.0195234	0.00369579	1.3e-07	-0.0195234	0.00369579	0.562251	female	INTERGENIC	0			0.293519	7.128	0.397868	0.398324
ALT	12:21000514_AATTT_A	12	21000514	AATTT	A	0.909252	-0.0387807	0.00643658	1.7e-09	-0.0387807	0.00643658	0.90846	-0.0346369	0.00691676	5.5e-07	-0.0346369	0.00691676	0.66097	female	INTRONIC	2	ENSG00000111700	SLCO1B3	0.19312	5.738	0.090748	0.09154
ALT	rs3184504	12	111884608	T	C	0.481583	0.0213037	0.00332442	1.5e-10	0.0213037	0.00332442	0.482185	0.026431	0.00358915	1.8e-13	0.026431	0.00358915	0.294614	female	NON_SYNONYMOUS	7	ENSG00000111252	SH2B3	0.661052	10.83	0.481583	0.482185
ALT	12:122528402_CA_C	12	122528402	CA	C	0.520442	0.0306247	0.00333297	4e-20	0.0306247	0.00333297	0.518819	0.0191084	0.00359998	1.1e-07	0.0191084	0.00359998	0.0189047	female	INTRONIC	2	ENSG00000175727	MLXIP	0.153698	5.133	0.479558	0.481181
ALT	rs201458438	12	123801250	C	CT	0.318513	-0.0262113	0.00377293	3.7e-12	-0.0262113	0.00377293	0.319633	-0.0166627	0.00406646	4.2e-05	-0.0166627	0.00406646	0.085188	female	INTRONIC	2	ENSG00000139697	SBNO1	-0.217135	0.641	0.318513	0.319633
ALT	rs1756955	13	28441190	T	A	0.432672	0.0271597	0.00336195	6.6e-16	0.0271597	0.00336195	0.432924	0.00861197	0.00362002	0.017	0.00861197	0.00362002	0.000173813	female	INTRONIC	2	ENSG00000247381	PDX1-AS1	-0.32583	0.306	0.432672	0.432924
ALT	rs2812208	13	50707087	G	C	0.978504	0.074499	0.0114816	8.7e-11	0.074499	0.0114816	0.978973	0.0422096	0.012504	0.00074	0.0422096	0.012504	0.0571599	female	INTRONIC	2	ENSG00000176124	DLEU1	-0.127178	1.173	0.021496	0.021027
ALT	rs72681869	14	50655357	G	C	0.98876	0.120929	0.0157658	1.7e-14	0.120929	0.0157658	0.988977	0.102563	0.0171728	2.3e-09	0.102563	0.0171728	0.4308	female	NON_SYNONYMOUS	7	ENSG00000100485	SOS2	2.42981	22.4	0.01124	0.011023
ALT	rs28929474	14	94844947	C	T	0.979194	-0.107189	0.0116774	4.3e-20	-0.107189	0.0116774	0.979661	-0.177135	0.0126894	2.8e-44	-0.177135	0.0126894	4.99059e-05	female	NON_SYNONYMOUS	7	ENSG00000197249	SERPINA1	2.03028	19.97	0.020806	0.020339
ALT	rs11763	15	40327698	C	G	0.815277	-0.0298487	0.00430791	4.2e-12	-0.0298487	0.00430791	0.814131	-0.0209961	0.00462429	5.6e-06	-0.0209961	0.00462429	0.161294	female	3PRIME_UTR	2	ENSG00000128829	EIF2AK4	0.304364	7.268	0.184723	0.185869
ALT	rs79011262	15	49807971	C	G	0.94494	-0.0429292	0.00727843	3.7e-09	-0.0429292	0.00727843	0.94409	-0.0146288	0.00779631	0.061	-0.0146288	0.00779631	0.0079687	female	INTRONIC	2	ENSG00000166262	FAM227B	0.252713	6.59	0.05506	0.05591
ALT	15:60924310_AT_A	15	60924310	AT	A	0.428338	-0.0221636	0.00340164	7.2e-11	-0.0221636	0.00340164	0.427957	-0.0173687	0.00366477	2.1e-06	-0.0173687	0.00366477	0.337585	female	DOWNSTREAM	1	ENSG00000245534	RP11-219B17.1	-0.154874	0.972	0.428338	0.427957
ALT	rs1424241	16	72078907	G	A	0.823017	-0.0330066	0.00435753	3.6e-14	-0.0330066	0.00435753	0.824208	-0.0237246	0.00471517	4.9e-07	-0.0237246	0.00471517	0.148257	female	REGULATORY	4			0.187617	5.655	0.176983	0.175792
ALT	rs28650012	16	80497341	G	C	0.270831	0.0395533	0.00373813	3.6e-26	0.0395533	0.00373813	0.270748	0.0168202	0.00402163	2.9e-05	0.0168202	0.00402163	3.46796e-05	female	INTRONIC	2	ENSG00000259867	RP11-525K10.3	-0.139913	1.076	0.270831	0.270748
ALT	rs117643180	17	7185779	C	A	0.973616	-0.0869003	0.0104238	7.6e-17	-0.0869003	0.0104238	0.97428	-0.0431182	0.0113731	0.00015	-0.0431182	0.0113731	0.00454037	female	REGULATORY	4			1.31414	15.26	0.026384	0.02572
ALT	rs17138478	17	36073320	C	A	0.871325	0.0385362	0.00496811	8.7e-15	0.0385362	0.00496811	0.871432	0.0194219	0.00535598	0.00029	0.0194219	0.00535598	0.00888448	female	INTRONIC	2	ENSG00000108753	HNF1B	1.94343	19.29	0.128675	0.128568
ALT	rs1801689	17	64210580	A	C	0.970418	-0.0633931	0.00982369	1.1e-10	-0.0633931	0.00982369	0.970085	-0.0915796	0.0105251	3.3e-18	-0.0915796	0.0105251	0.050258	female	NON_SYNONYMOUS	7	ENSG00000091583	APOH	3.68819	25.7	0.029582	0.029915
ALT	rs62084237	17	65854807	G	A	0.817258	-0.0265046	0.00436469	1.3e-09	-0.0265046	0.00436469	0.81794	-0.0139538	0.00470234	0.003	-0.0139538	0.00470234	0.0504378	female	INTRONIC	2	ENSG00000171634	BPTF	0.004938	2.698	0.182742	0.18206
ALT	rs9913936	17	70074148	T	C	0.326431	-0.0259268	0.0035643	3.5e-13	-0.0259268	0.0035643	0.327487	-0.0129015	0.00383309	0.00076	-0.0129015	0.00383309	0.0128283	female	REGULATORY	4			0.044617	3.335	0.326431	0.327487
ALT	rs11657440	17	79480686	T	C	0.581992	-0.0247788	0.00337542	2.1e-13	-0.0247788	0.00337542	0.582287	-0.0267207	0.00363567	2e-13	-0.0267207	0.00363567	0.695477	female	REGULATORY	4			0.162716	5.274	0.418008	0.417713
ALT	rs4503880	18	56084054	T	C	0.201379	0.0536538	0.0041658	5.9e-38	0.0536538	0.0041658	0.200883	0.0367323	0.00448614	2.7e-16	0.0367323	0.00448614	0.00570921	female	NONCODING_CHANGE	5	ENSG00000267675	RP11-1151B14.2	0.047644	3.385	0.201379	0.200883
ALT	rs72999449	19	18237050	A	T	0.746775	-0.0298019	0.00383148	7.4e-15	-0.0298019	0.00383148	0.748088	-0.0283583	0.00413131	6.7e-12	-0.0283583	0.00413131	0.797792	female	INTRONIC	2	ENSG00000099308	MAST3	-0.251528	0.509	0.253225	0.251912
ALT	rs73001065	19	19460541	G	C	0.928877	-0.0869486	0.00648021	4.8e-41	-0.0869486	0.00648021	0.928835	-0.0997004	0.00698921	3.6e-46	-0.0997004	0.00698921	0.180925	female	INTRONIC	2	ENSG00000129933	MAU2	-0.134101	1.119	0.071123	0.071165
ALT	rs2241382	19	33882652	A	G	0.493941	0.0257855	0.00332438	8.7e-15	0.0257855	0.00332438	0.494277	0.0215685	0.00359749	2e-09	0.0215685	0.00359749	0.389288	female	REGULATORY	4			0.026545	3.039	0.493941	0.494277
ALT	rs429358	19	45411941	T	C	0.843658	0.0531194	0.00457784	4e-31	0.0531194	0.00457784	0.843297	0.0567461	0.00492632	1.1e-30	0.0567461	0.00492632	0.589688	female	NON_SYNONYMOUS	7	ENSG00000130203	APOE	0.810963	12.04	0.156342	0.156703
ALT	rs492602	19	49206417	A	G	0.490003	0.0218856	0.00331796	4.2e-11	0.0218856	0.00331796	0.493617	0.0100201	0.00358375	0.0052	0.0100201	0.00358375	0.0151184	female	SYNONYMOUS	5	ENSG00000176920	FUT2	-0.50293	0.087	0.490003	0.493617
ALT	rs2618567	20	17844492	G	T	0.341806	-0.0191723	0.00350857	4.6e-08	-0.0191723	0.00350857	0.340061	-0.0147042	0.00378275	0.0001	-0.0147042	0.00378275	0.386483	female	REGULATORY	4			0.455313	8.971	0.341806	0.340061
ALT	rs750915910	20	33672527	ATATGTG	A	0.850381	-0.0336903	0.00488187	5.2e-12	-0.0336903	0.00488187	0.850428	-0.0321971	0.00524879	8.6e-10	-0.0321971	0.00524879	0.834987	female	INTRONIC	2	ENSG00000100991	TRPC4AP	-0.335925	0.285	0.149619	0.149572
ALT	rs1883711	20	39179822	G	C	0.968388	-0.053416	0.00966264	3.2e-08	-0.053416	0.00966264	0.968885	-0.0432068	0.0105408	4.1e-05	-0.0432068	0.0105408	0.475254	female	REGULATORY	4			1.64118	17.1	0.031612	0.031115
ALT	rs5843373	21	30555371	A	AG	0.119113	-0.0369833	0.00513337	5.8e-13	-0.0369833	0.00513337	0.118738	-0.0209703	0.0055423	0.00015	-0.0209703	0.0055423	0.0340314	female	INTRONIC	2	ENSG00000224649	AF124730.4	-0.109635	1.319	0.119113	0.118738
ALT	rs145107884	21	46286595	A	AAC	0.704543	0.0211679	0.00381114	2.8e-08	0.0211679	0.00381114	0.705123	0.0181995	0.00409454	8.8e-06	0.0181995	0.00409454	0.595652	female	INTRONIC	2	ENSG00000183255	PTTG1IP	0.238068	6.388	0.295457	0.294877
ALT	rs80576	22	36539804	A	G	0.166833	-0.0390056	0.00445817	2.1e-18	-0.0390056	0.00445817	0.168119	-0.0584362	0.00479189	3.3e-34	-0.0584362	0.00479189	0.0029901	female	INTRONIC	2	ENSG00000128284	APOL3	0.020148	2.936	0.166833	0.168119
ALT	rs7290458	22	41476337	T	C	0.626076	-0.0194494	0.00343449	1.5e-08	-0.0194494	0.00343449	0.625615	-0.00506312	0.00368868	0.17	-0.00506312	0.00368868	0.00431191	female	REGULATORY	4			-0.098405	1.421	0.373924	0.374385
ALT	rs3747207	22	44324855	G	A	0.785865	-0.10641	0.0040526	5.9e-152	-0.10641	0.0040526	0.785478	-0.112814	0.00435791	9.3e-148	-0.112814	0.00435791	0.281877	female	INTRONIC	2	ENSG00000100344	PNPLA3	-0.054307	1.889	0.214135	0.214522
APOA1	1:23747996_GA_G	1	23747996	GA	G	0.274605	-0.0247389	0.00381828	9.2e-11	-0.0247389	0.00381828	0.272832	-0.00949625	0.0040699	0.02	-0.00949625	0.0040699	0.00630749	female	INTRONIC	2	ENSG00000204219	TCEA3	0.067892	3.724	0.274605	0.272832
APOA1	rs34397747	1	27092322	T	C	0.914897	0.0526443	0.00610346	6.4e-18	0.0526443	0.00610346	0.91542	0.0446728	0.00649329	6e-12	0.0446728	0.00649329	0.371045	female	INTRONIC	2	ENSG00000117713	ARID1A	0.028175	3.065	0.085103	0.08458
APOA1	rs4660808	1	40018509	C	T	0.769849	0.0411165	0.00399771	8.2e-25	0.0411165	0.00399771	0.769829	0.0458472	0.00425454	4.5e-27	0.0458472	0.00425454	0.417755	female	INTRONIC	2	ENSG00000243970	PPIEL	-0.07178	1.69	0.230151	0.230171
APOA1	rs4344355	1	63153953	C	T	0.649298	0.0500241	0.00356222	8.5e-45	0.0500241	0.00356222	0.650014	0.0305128	0.0037803	6.9e-16	0.0305128	0.0037803	0.000172418	female	REGULATORY	4			0.594653	10.26	0.350702	0.349986
APOA1	rs7546242	1	66093030	C	T	0.630219	-0.0192943	0.00348825	3.2e-08	-0.0192943	0.00348825	0.6302	-0.0128646	0.00371104	0.00053	-0.0128646	0.00371104	0.206793	female	INTRONIC	2	ENSG00000116678	LEPR	-0.141095	1.067	0.369781	0.3698
APOA1	rs583691	1	71397835	A	G	0.463366	-0.0187285	0.00337904	3e-08	-0.0187285	0.00337904	0.462296	-0.00975682	0.00359882	0.0067	-0.00975682	0.00359882	0.0691554	female	INTRONIC	2	ENSG00000050628	PTGER3	0.164338	5.299	0.463366	0.462296
APOA1	rs113574508	1	93868650	T	C	0.188898	0.0310797	0.00430372	5.1e-13	0.0310797	0.00430372	0.189393	0.021326	0.00457218	3.1e-06	0.021326	0.00457218	0.120336	female	INTERGENIC	0			-0.155731	0.967	0.188898	0.189393
APOA1	rs646776	1	109818530	C	T	0.221907	0.0481746	0.00405138	1.3e-32	0.0481746	0.00405138	0.222321	0.0652457	0.00429874	5e-52	0.0652457	0.00429874	0.00385279	female	DOWNSTREAM	1	ENSG00000134222	PSRC1	-0.052551	1.91	0.221907	0.222321
APOA1	rs17599629	1	150658287	A	G	0.76647	-0.0354247	0.00397139	4.7e-19	-0.0354247	0.00397139	0.76693	-0.0355078	0.00423946	5.5e-17	-0.0355078	0.00423946	0.988586	female	INTRONIC	2	ENSG00000143457	GOLPH3L	0.188788	5.672	0.23353	0.23307
APOA1	rs9426827	1	154589965	T	C	0.522849	-0.0267156	0.00336534	2e-15	-0.0267156	0.00336534	0.518952	-0.00994799	0.00358484	0.0055	-0.00994799	0.00358484	0.000649269	female	REGULATORY	4			0.385093	8.235	0.477151	0.481048
APOA1	rs2476559	1	178592919	A	G	0.591342	-0.0221618	0.00342965	1e-10	-0.0221618	0.00342965	0.589624	-0.0154177	0.00365365	2.4e-05	-0.0154177	0.00365365	0.178361	female	REGULATORY	4			-0.082123	1.581	0.408658	0.410376
APOA1	1:183101427_AAAT_A	1	183101427	AAAT	A	0.411076	-0.0204128	0.0034595	3.6e-09	-0.0204128	0.0034595	0.409211	-0.00517813	0.0036862	0.16	-0.00517813	0.0036862	0.00258173	female	INTRONIC	2	ENSG00000135862	LAMC1	-0.045843	1.992	0.411076	0.409211
APOA1	rs2642438	1	220970028	A	G	0.296419	-0.0288698	0.00368026	4.3e-15	-0.0288698	0.00368026	0.29819	-0.0330171	0.0039115	3.1e-17	-0.0330171	0.0039115	0.439989	female	NON_SYNONYMOUS	7	ENSG00000186205	MARC1	0.238854	6.399	0.296419	0.29819
APOA1	rs11122450	1	230301811	T	G	0.386762	-0.0574108	0.00346429	1.1e-61	-0.0574108	0.00346429	0.388504	-0.0575085	0.00367519	3.4e-55	-0.0575085	0.00367519	0.984566	female	REGULATORY	4			0.10906	4.412	0.386762	0.388504
APOA1	rs372257077	2	306576	T	C	0.726546	-0.0239036	0.00428352	2.4e-08	-0.0239036	0.00428352	0.725982	-0.00684886	0.00454124	0.13	-0.00684886	0.00454124	0.00629615	female	INTRONIC	2	ENSG00000235779	AC079779.5	-0.254516	0.499	0.273454	0.274018
APOA1	rs6542680	2	3640142	C	T	0.179546	0.0251902	0.00443303	1.3e-08	0.0251902	0.00443303	0.180378	0.0253159	0.00470057	7.2e-08	0.0253159	0.00470057	0.984478	female	UPSTREAM	1	ENSG00000118004	COLEC11	0.102682	4.307	0.179546	0.180378
APOA1	rs676210	2	21231524	G	A	0.796486	-0.0694743	0.00418213	5.7e-62	-0.0694743	0.00418213	0.795883	-0.0700874	0.00444816	6.2e-56	-0.0700874	0.00444816	0.920012	female	NON_SYNONYMOUS	7	ENSG00000084674	APOB	3.96444	27.4	0.203514	0.204117
APOA1	rs1260326	2	27730940	T	C	0.392303	0.0225979	0.00345427	6.1e-11	0.0225979	0.00345427	0.392028	0.026375	0.0036698	6.6e-13	0.026375	0.0036698	0.453582	female	NON_SYNONYMOUS	7	ENSG00000084734	GCKR	0.87323	12.52	0.392303	0.392028
APOA1	rs17326656	2	48962291	G	T	0.76099	0.0233307	0.00396648	4.1e-09	0.0233307	0.00396648	0.761409	0.0088622	0.00422247	0.036	0.0088622	0.00422247	0.0125087	female	INTRONIC	2	ENSG00000068781	STON1-GTF2A1L	0.001765	2.65	0.23901	0.238591
APOA1	rs1446585	2	136407479	A	G	0.773282	-0.0225353	0.00402447	2.1e-08	-0.0225353	0.00402447	0.771158	-0.0189116	0.00426381	9.2e-06	-0.0189116	0.00426381	0.536544	female	INTRONIC	2	ENSG00000048991	R3HDM1	2.27008	21.9	0.226718	0.228842
APOA1	rs13391980	2	165504841	G	A	0.881552	-0.0322143	0.00523914	7.8e-10	-0.0322143	0.00523914	0.879951	-0.0317453	0.00551676	8.7e-09	-0.0317453	0.00551676	0.950846	female	INTERGENIC	0			0.428276	8.697	0.118448	0.120049
APOA1	rs1047891	2	211540507	C	A	0.684524	0.0339981	0.00362174	6.2e-21	0.0339981	0.00362174	0.684064	0.0200219	0.00385832	2.1e-07	0.0200219	0.00385832	0.00826417	female	NON_SYNONYMOUS	7	ENSG00000021826	CPS1	2.03247	19.99	0.315476	0.315936
APOA1	rs78058190	2	219699999	G	A	0.949061	0.0730523	0.00862355	2.4e-17	0.0730523	0.00862355	0.949461	0.0776291	0.00921786	3.7e-17	0.0776291	0.00921786	0.716917	female	UPSTREAM	1	ENSG00000115592	PRKAG3	-0.016939	2.376	0.050939	0.050539
APOA1	rs1399623	2	227127672	A	C	0.381769	0.0305947	0.00351603	3.3e-18	0.0305947	0.00351603	0.379902	0.04892	0.00374603	5.6e-39	0.04892	0.00374603	0.000361256	female	INTERGENIC	0			-0.402919	0.178	0.381769	0.379902
APOA1	rs59916403	2	242370751	G	T	0.646456	-0.0231202	0.00352737	5.6e-11	-0.0231202	0.00352737	0.64917	-0.0138499	0.00375475	0.00023	-0.0138499	0.00375475	0.0719478	female	INTRONIC	2	ENSG00000006607	FARP2	-0.261419	0.476	0.353544	0.35083
APOA1	rs28818616	3	15592561	T	C	0.653399	0.022224	0.0035741	5e-10	0.022224	0.0035741	0.6509	0.0111682	0.00378534	0.0032	0.0111682	0.00378534	0.0337	female	INTERGENIC	0			-0.292396	0.385	0.346601	0.3491
APOA1	rs115744844	3	48632756	A	C	0.983513	0.0834061	0.0141361	3.6e-09	0.0834061	0.0141361	0.983965	0.114244	0.0152125	5.9e-14	0.114244	0.0152125	0.137549	female	REGULATORY	4			1.14399	14.33	0.016487	0.016035
APOA1	rs778801698	3	50024027	CA	C	0.43658	0.0215408	0.00357008	1.6e-09	0.0215408	0.00357008	0.434047	0.026784	0.00379096	1.6e-12	0.026784	0.00379096	0.313993	female	INTRONIC	2	ENSG00000004534	RBM6	-0.299866	0.366	0.43658	0.434047
APOA1	rs13326165	3	52532118	A	G	0.204103	0.0264749	0.00418769	2.6e-10	0.0264749	0.00418769	0.20544	0.0156703	0.00442992	0.0004	0.0156703	0.00442992	0.0763257	female	INTRONIC	2	ENSG00000010327	STAB1	0.229519	6.268	0.204103	0.20544
APOA1	rs539914293	3	71774589	C	CCCCCG	0.89504	-0.0311139	0.00563436	3.3e-08	-0.0311139	0.00563436	0.895777	-0.0221167	0.00599046	0.00022	-0.0221167	0.00599046	0.273938	female	REGULATORY	4			0.411041	8.516	0.10496	0.104223
APOA1	3:108868961_TA_T	3	108868961	TA	T	0.547227	-0.0202479	0.0034601	4.9e-09	-0.0202479	0.0034601	0.548341	-0.0190863	0.00367057	2e-07	-0.0190863	0.00367057	0.817876	female	NONCODING_CHANGE	5	ENSG00000241224	RP11-59E19.1	-0.191276	0.761	0.452773	0.451659
APOA1	rs3732356	3	119529113	G	T	0.0660265	0.0523977	0.00686178	2.2e-14	0.0523977	0.00686178	0.0648703	0.0220595	0.00736635	0.0027	0.0220595	0.00736635	0.00258177	female	REGULATORY	4			-0.163554	0.917	0.0660265	0.0648703
APOA1	rs1471741	3	136328268	T	C	0.263159	0.0340937	0.0038523	8.7e-19	0.0340937	0.0038523	0.26331	0.0234001	0.00409307	1.1e-08	0.0234001	0.00409307	0.0571053	female	NONCODING_CHANGE	5	ENSG00000244101	HMGN1P10	-0.018412	2.355	0.263159	0.26331
APOA1	3:153842767_CA_C	3	153842767	CA	C	0.193196	0.0242067	0.00437067	3.1e-08	0.0242067	0.00437067	0.195298	0.0138279	0.00462507	0.0028	0.0138279	0.00462507	0.102892	female	REGULATORY	4			0.309058	7.328	0.193196	0.195298
APOA1	rs10019888	4	26062990	A	G	0.835178	0.0316429	0.00458037	4.9e-12	0.0316429	0.00458037	0.835675	0.0205333	0.00486111	2.4e-05	0.0205333	0.00486111	0.0962441	female	REGULATORY	4			0.084449	4.002	0.164822	0.164325
APOA1	rs767617	4	39696766	C	T	0.496137	-0.0208589	0.00339385	7.9e-10	-0.0208589	0.00339385	0.496105	-0.00799715	0.00360603	0.027	-0.00799715	0.00360603	0.0093955	female	UPSTREAM	1	ENSG00000078140	UBE2K	-0.477649	0.104	0.496137	0.496105
APOA1	4:55498781_CG_C	4	55498781	CG	C	0.509605	-0.020646	0.00338945	1.1e-09	-0.020646	0.00338945	0.510312	-0.00699509	0.00359294	0.052	-0.00699509	0.00359294	0.00571531	female	REGULATORY	4			-0.498601	0.089	0.490395	0.489688
APOA1	rs2175766	4	76572191	A	C	0.459573	-0.0196588	0.00339516	7e-09	-0.0196588	0.00339516	0.459357	-0.00124517	0.00361385	0.73	-0.00124517	0.00361385	0.000204392	female	INTRONIC	2	ENSG00000138757	G3BP2	-0.228344	0.594	0.459573	0.459357
APOA1	rs28418580	4	89742244	C	T	0.539949	0.0218743	0.00341272	1.5e-10	0.0218743	0.00341272	0.540056	0.00808125	0.00362804	0.026	0.00808125	0.00362804	0.00561958	female	REGULATORY	4			-0.067527	1.737	0.460051	0.459944
APOA1	rs757962456	4	100270960	TTCTG	T	0.583553	0.0220717	0.00342933	1.2e-10	0.0220717	0.00342933	0.585985	0.0171116	0.00364772	2.7e-06	0.0171116	0.00364772	0.321827	female	REGULATORY	4			-0.098764	1.418	0.416447	0.414015
APOA1	rs13107325	4	103188709	C	T	0.926277	0.0720289	0.00647925	1e-28	0.0720289	0.00647925	0.924193	0.0847404	0.00680642	1.4e-35	0.0847404	0.00680642	0.176156	female	NON_SYNONYMOUS	7	ENSG00000138821	SLC39A8	2.72453	23	0.073723	0.075807
APOA1	rs9884482	4	106081636	T	C	0.627441	0.0233198	0.00349584	2.5e-11	0.0233198	0.00349584	0.631147	0.0158351	0.00372764	2.2e-05	0.0158351	0.00372764	0.14303	female	REGULATORY	4			0.673715	10.93	0.372559	0.368853
APOA1	rs78025076	4	110569620	C	T	0.979063	0.0881693	0.0117933	7.7e-14	0.0881693	0.0117933	0.979305	0.0636107	0.0126352	4.8e-07	0.0636107	0.0126352	0.155345	female	INTRONIC	2	ENSG00000005059	CCDC109B	0.414879	8.557	0.020937	0.020695
APOA1	rs40270	5	55804552	A	C	0.226996	0.0238043	0.00403514	3.7e-09	0.0238043	0.00403514	0.227393	0.0277878	0.00428896	9.2e-11	0.0277878	0.00428896	0.49875	female	DOWNSTREAM	1	ENSG00000225940	AC022431.2	-0.032269	2.166	0.226996	0.227393
APOA1	rs1981808	5	72920658	T	A	0.325158	-0.0203532	0.00363776	2.2e-08	-0.0203532	0.00363776	0.327175	-0.0141275	0.00385287	0.00025	-0.0141275	0.00385287	0.240029	female	UPSTREAM	1	ENSG00000214944	ARHGEF28	-0.001919	2.594	0.325158	0.327175
APOA1	rs12234017	5	118711834	A	G	0.747048	-0.0215092	0.00391896	4.1e-08	-0.0215092	0.00391896	0.748038	-0.00784872	0.00416776	0.06	-0.00784872	0.00416776	0.0169483	female	INTRONIC	2	ENSG00000145779	TNFAIP8	-0.168511	0.887	0.252952	0.251962
APOA1	rs34145453	5	127347013	A	G	0.632892	-0.0243182	0.00351299	4.4e-12	-0.0243182	0.00351299	0.633912	-0.0179355	0.00372831	1.5e-06	-0.0179355	0.00372831	0.212772	female	INTRONIC	2	ENSG00000245937	CTC-228N24.3	-0.458981	0.119	0.367108	0.366088
APOA1	rs146385665	5	153399886	C	CA	0.406165	0.0208788	0.00355419	4.2e-09	0.0208788	0.00355419	0.407758	0.019826	0.00376305	1.4e-07	0.019826	0.00376305	0.838828	female	INTRONIC	2	ENSG00000055147	FAM114A2	-0.299878	0.366	0.406165	0.407758
APOA1	rs5875329	6	31607096	T	TC	0.801917	0.0320543	0.00425148	4.7e-14	0.0320543	0.00425148	0.803565	0.0219264	0.00453425	1.3e-06	0.0219264	0.00453425	0.103225	female	REGULATORY	4			0.315169	7.407	0.198083	0.196435
APOA1	rs9274065	6	32630099	G	T	0.798561	-0.0390272	0.00443151	1.3e-18	-0.0390272	0.00443151	0.797996	-0.0158785	0.00469857	0.00073	-0.0158785	0.00469857	0.00033823	female	INTRONIC	2	ENSG00000179344	HLA-DQB1	0.384958	8.234	0.201439	0.202004
APOA1	rs112495680	6	34223098	A	G	0.866515	0.0418004	0.00498514	5.1e-17	0.0418004	0.00498514	0.86661	0.0267759	0.00530771	4.5e-07	0.0267759	0.00530771	0.0390824	female	INTERGENIC	0			0.042598	3.301	0.133485	0.13339
APOA1	rs12211281	6	39147179	C	T	0.783404	-0.0231459	0.00412102	1.9e-08	-0.0231459	0.00412102	0.784984	-0.0110656	0.00438494	0.012	-0.0110656	0.00438494	0.0446941	female	INTERGENIC	0			0.364615	8.005	0.216596	0.215016
APOA1	rs9471972	6	42915021	G	A	0.464727	-0.0277959	0.00340477	3.2e-16	-0.0277959	0.00340477	0.4653	-0.028821	0.00362091	1.7e-15	-0.028821	0.00362091	0.836598	female	INTRONIC	2	ENSG00000231113	RP3-475N16.1	0.043704	3.32	0.464727	0.4653
APOA1	rs11381821	6	109641874	C	CA	0.531147	0.0208702	0.00346194	1.7e-09	0.0208702	0.00346194	0.532316	0.0133649	0.00367849	0.00028	0.0133649	0.00367849	0.137333	female	INTRONIC	2	ENSG00000203799	CCDC162P	-0.028816	2.212	0.468853	0.467684
APOA1	rs141783576	6	127439897	G	C	0.926495	0.0472517	0.00661243	8.9e-13	0.0472517	0.00661243	0.927064	0.0235115	0.0070291	0.00082	0.0235115	0.0070291	0.013894	female	REGULATORY	4			1.48889	16.2	0.073505	0.072936
APOA1	rs4052908	6	139842576	A	AATT	0.363193	-0.0244937	0.00355135	5.3e-12	-0.0244937	0.00355135	0.36475	-0.0124071	0.00375788	0.00096	-0.0124071	0.00375788	0.0194069	female	INTERGENIC	0			0.206075	5.931	0.363193	0.36475
APOA1	rs11751347	6	161092438	C	T	0.897852	0.0446552	0.00562278	2e-15	0.0446552	0.00562278	0.896127	0.034222	0.00593327	8e-09	0.034222	0.00593327	0.201835	female	INTRONIC	2	ENSG00000243831	RP1-81D8.4	-0.76524	0.012	0.102148	0.103873
APOA1	rs10282584	7	1081442	C	T	0.588917	0.0269864	0.00344641	4.9e-15	0.0269864	0.00344641	0.58822	0.0142607	0.00366206	9.9e-05	0.0142607	0.00366206	0.0113873	female	INTRONIC	2	ENSG00000146540	C7orf50	0.09481	4.175	0.411083	0.41178
APOA1	rs12702504	7	6446780	T	A	0.727805	-0.0316429	0.00389309	4.4e-16	-0.0316429	0.00389309	0.727963	-0.0335512	0.00413737	5.1e-16	-0.0335512	0.00413737	0.73694	female	DOWNSTREAM	1	ENSG00000136238	RAC1	-0.719132	0.017	0.272195	0.272037
APOA1	rs781006834	7	17941865	GT	G	0.656232	0.0308373	0.00361066	1.3e-17	0.0308373	0.00361066	0.654648	0.0285749	0.0038301	8.6e-14	0.0285749	0.0038301	0.667333	female	INTRONIC	2	ENSG00000071189	SNX13	-0.250605	0.512	0.343768	0.345352
APOA1	rs76456334	7	25827967	T	C	0.959777	0.0507356	0.00874858	6.7e-09	0.0507356	0.00874858	0.95973	0.0443301	0.00931225	1.9e-06	0.0443301	0.00931225	0.616143	female	INTERGENIC	0			1.23894	14.86	0.040223	0.04027
APOA1	rs11185602	7	50299077	A	G	0.672825	-0.0235711	0.00361236	6.8e-11	-0.0235711	0.00361236	0.672712	-0.00881438	0.00384065	0.022	-0.00881438	0.00384065	0.00512953	female	INTERGENIC	0			-0.009044	2.489	0.327175	0.327288
APOA1	rs257378	7	106801395	C	G	0.795852	-0.0233659	0.00420173	2.7e-08	-0.0233659	0.00420173	0.79442	-0.0154213	0.00446183	0.00055	-0.0154213	0.00446183	0.194883	female	3PRIME_UTR	2	ENSG00000005249	PRKAR2B	0.591802	10.24	0.204148	0.20558
APOA1	7:130438531_CTTTTTT_C	7	130438531	CTTTTTT	C	0.484887	-0.0416151	0.0033908	1.3e-34	-0.0416151	0.0033908	0.482034	-0.0172781	0.00361059	1.7e-06	-0.0172781	0.00361059	8.95013e-07	female	INTERGENIC	0			-0.275625	0.432	0.484887	0.482034
APOA1	rs6977416	7	150542711	G	A	0.667617	0.0210263	0.00362067	6.3e-09	0.0210263	0.00362067	0.667564	0.0196255	0.00385437	3.5e-07	0.0196255	0.00385437	0.791094	female	REGULATORY	4			0.021171	2.952	0.332383	0.332436
APOA1	rs199922514	8	9183102	A	AAGAAGAAAGGG	0.0930644	-0.0872967	0.00582345	8.5e-51	-0.0872967	0.00582345	0.0918	-0.0993603	0.00622803	2.7e-57	-0.0993603	0.00622803	0.157116	female	INTRONIC	2	ENSG00000254235	RP11-115J16.1	-0.22668	0.601	0.0930644	0.0918
APOA1	rs2686197	8	11661920	G	A	0.237865	0.023933	0.00398978	2e-09	0.023933	0.00398978	0.239641	0.0118908	0.00422159	0.0049	0.0118908	0.00422159	0.0381577	female	REGULATORY	4			-0.641851	0.031	0.237865	0.239641
APOA1	rs3208305	8	19823648	A	T	0.715216	-0.0835905	0.00374418	2.1e-110	-0.0835905	0.00374418	0.714797	-0.119905	0.00396238	3.8e-201	-0.119905	0.00396238	2.71373e-11	female	3PRIME_UTR	2	ENSG00000175445	LPL	-0.100357	1.403	0.284784	0.285203
APOA1	rs3808460	8	116597635	T	C	0.433747	-0.0419281	0.00341056	9.8e-35	-0.0419281	0.00341056	0.436759	-0.0379457	0.00361743	9.6e-26	-0.0379457	0.00361743	0.423123	female	INTRONIC	2	ENSG00000104447	TRPS1	-0.021912	2.306	0.433747	0.436759
APOA1	8:121878997_CTATATCTATCTA_C	8	121878997	CTATATCTATCTA	C	0.576649	0.0222569	0.00347745	1.6e-10	0.0222569	0.00347745	0.574937	0.0129302	0.00368632	0.00045	0.0129302	0.00368632	0.0657067	female	INTERGENIC	0			-0.108675	1.328	0.423351	0.425063
APOA1	rs4871603	8	126480367	C	T	0.342815	-0.0251723	0.00356118	1.6e-12	-0.0251723	0.00356118	0.344491	-0.0164806	0.00377066	1.2e-05	-0.0164806	0.00377066	0.0937718	female	INTRONIC	2	ENSG00000253111	RP11-136O12.2	0.102442	4.303	0.342815	0.344491
APOA1	rs7817574	8	144302570	T	C	0.816532	-0.0483128	0.00435805	1.5e-28	-0.0483128	0.00435805	0.813654	-0.0353812	0.00459054	1.3e-14	-0.0353812	0.00459054	0.0410535	female	REGULATORY	4			0.885823	12.61	0.183468	0.186346
APOA1	rs686030	9	15304782	C	A	0.141031	-0.0628242	0.00485672	2.8e-38	-0.0628242	0.00485672	0.141745	-0.0592566	0.00516375	1.8e-30	-0.0592566	0.00516375	0.614776	female	REGULATORY	4			-0.313102	0.334	0.141031	0.141745
APOA1	rs2740488	9	107661742	A	C	0.735809	0.0917021	0.00384076	5.4e-126	0.0917021	0.00384076	0.735706	0.0743631	0.00408377	4.3e-74	0.0743631	0.00408377	0.00198232	female	INTRONIC	2	ENSG00000165029	ABCA1	-0.03806	2.09	0.264191	0.264294
APOA1	9:136151579_TGGTGCAGGCGCAGGAAAAAATTGTGGCAATTCCTCA_T	9	136151579	TGGTGCAGGCGCAGGAAAAAATTGTGGCAATTCCTCA	T	0.814189	-0.0362095	0.0043489	8.4e-17	-0.0362095	0.0043489	0.813145	-0.0198937	0.00459912	1.5e-05	-0.0198937	0.00459912	0.009947	female	REGULATORY	4			0.554397	9.901	0.185811	0.186855
APOA1	10:5262963_AAC_A	10	5262963	AAC	A	0.837777	0.0254851	0.00466968	4.8e-08	0.0254851	0.00466968	0.837844	0.0259124	0.00496632	1.8e-07	0.0259124	0.00496632	0.950019	female	DOWNSTREAM	1	ENSG00000198610	AKR1C4	-0.215889	0.646	0.162223	0.162156
APOA1	rs779675568	10	46017933	GGGTGTAATACAAA	G	0.760853	-0.0366998	0.00397995	2.9e-20	-0.0366998	0.00397995	0.761362	-0.0338852	0.00423693	1.3e-15	-0.0338852	0.00423693	0.628254	female	INTRONIC	2	ENSG00000165406	MARCH8	0.083687	3.989	0.239147	0.238638
APOA1	rs7080386	10	65048306	C	A	0.585514	-0.0240084	0.00344228	3.1e-12	-0.0240084	0.00344228	0.586254	-0.00302232	0.00365207	0.41	-0.00302232	0.00365207	2.89447e-05	female	INTRONIC	2	ENSG00000171988	JMJD1C	0.108806	4.408	0.414486	0.413746
APOA1	rs703982	10	80942721	A	G	0.588178	-0.0237777	0.00343699	4.6e-12	-0.0237777	0.00343699	0.589669	-0.0159809	0.00365543	1.2e-05	-0.0159809	0.00365543	0.120201	female	INTRONIC	2	ENSG00000108175	ZMIZ1	0.026256	3.034	0.411822	0.410331
APOA1	rs2862954	10	101912064	T	C	0.500124	-0.0230798	0.00339174	1e-11	-0.0230798	0.00339174	0.498778	-0.0251021	0.00359274	2.8e-12	-0.0251021	0.00359274	0.682316	female	NON_SYNONYMOUS	7	ENSG00000107566	ERLIN1	1.98368	19.6	0.499876	0.498778
APOA1	rs2803619	10	113934384	G	C	0.274245	0.037447	0.00379176	5.3e-23	0.037447	0.00379176	0.273165	0.0390426	0.00403477	3.8e-22	0.0390426	0.00403477	0.773211	female	INTRONIC	2	ENSG00000119927	GPAM	-0.055392	1.876	0.274245	0.273165
APOA1	rs2923078	11	10381766	A	T	0.71701	0.0208176	0.00374305	2.7e-08	0.0208176	0.00374305	0.719163	0.0239449	0.00398315	1.8e-09	0.0239449	0.00398315	0.567221	female	INTRONIC	2	ENSG00000133805	AMPD3	0.385976	8.245	0.28299	0.280837
APOA1	rs17309930	11	27748493	C	A	0.792164	0.0230848	0.00416297	2.9e-08	0.0230848	0.00416297	0.792999	0.026044	0.00442066	3.8e-09	0.026044	0.00442066	0.626025	female	INTRONIC	2	ENSG00000255496	RP11-587D21.4	0.912592	12.81	0.207836	0.207001
APOA1	rs2269434	11	47360412	T	C	0.653078	-0.0356619	0.00354383	8e-24	-0.0356619	0.00354383	0.652876	-0.0423951	0.00375855	1.7e-29	-0.0423951	0.00375855	0.192431	female	INTRONIC	2	ENSG00000134571	MYBPC3	-0.205036	0.695	0.346922	0.347124
APOA1	rs74966104	11	54867854	A	G	0.887476	-0.0338441	0.00539784	3.6e-10	-0.0338441	0.00539784	0.887678	-0.0395404	0.00573191	5.3e-12	-0.0395404	0.00573191	0.469385	female	INTERGENIC	0			0.310792	7.35	0.112524	0.112322
APOA1	rs102274	11	61557826	T	C	0.653723	0.0352264	0.00354745	3.1e-23	0.0352264	0.00354745	0.652227	0.0319816	0.00376471	2e-17	0.0319816	0.00376471	0.530472	female	INTRONIC	2	ENSG00000134825	TMEM258	-0.006625	2.525	0.346277	0.347773
APOA1	rs2302263	11	64021821	C	T	0.91096	0.0422448	0.00593159	1.1e-12	0.0422448	0.00593159	0.913174	0.0331161	0.00637837	2.1e-07	0.0331161	0.00637837	0.294616	female	INTRONIC	2	ENSG00000149782	PLCB3	-0.200132	0.718	0.08904	0.086826
APOA1	rs578064483	11	67193503	C	CT	0.591992	-0.0204566	0.00356481	9.6e-09	-0.0204566	0.00356481	0.592379	-0.0133924	0.00377919	0.00039	-0.0133924	0.00377919	0.173908	female	DOWNSTREAM	1	ENSG00000172508	CARNS1	-0.011391	2.455	0.408008	0.407621
APOA1	rs597316	11	68610810	G	C	0.680156	0.0209891	0.00362258	6.9e-09	0.0209891	0.00362258	0.679568	0.0162994	0.00385719	2.4e-05	0.0162994	0.00385719	0.375481	female	REGULATORY	4			0.069625	3.753	0.319844	0.320432
APOA1	rs10793130	11	75459869	G	A	0.909705	0.0607577	0.0059434	1.6e-24	0.0607577	0.0059434	0.910375	0.0598125	0.00633042	3.4e-21	0.0598125	0.00633042	0.913319	female	INTERGENIC	0			-0.040146	2.063	0.090295	0.089625
APOA1	rs34536806	11	95274487	T	G	0.912477	0.0341171	0.00614153	2.8e-08	0.0341171	0.00614153	0.911573	0.0149711	0.00649398	0.021	0.0149711	0.00649398	0.0321887	female	REGULATORY	4			0.077201	3.88	0.087523	0.088427
APOA1	rs613808	11	116710968	A	G	0.281799	0.102337	0.00377251	4.7e-162	0.102337	0.00377251	0.281508	0.0704052	0.00400917	4.9e-69	0.0704052	0.00400917	6.61235e-09	female	REGULATORY	4			0.284689	7.014	0.281799	0.281508
APOA1	rs1666658	11	121801129	T	C	0.608581	0.020939	0.00345902	1.4e-09	0.020939	0.00345902	0.608441	0.0163972	0.00367374	8.1e-06	0.0163972	0.00367374	0.368069	female	INTERGENIC	0			1.82038	18.35	0.391419	0.391559
APOA1	rs11045172	12	20470221	A	C	0.801589	-0.0248934	0.00426774	5.4e-09	-0.0248934	0.00426774	0.801708	-0.0335828	0.00453154	1.3e-13	-0.0335828	0.00453154	0.162737	female	INTERGENIC	0			-0.291875	0.387	0.198411	0.198292
APOA1	rs903769	12	55122002	G	A	0.566448	-0.0199538	0.00341255	5e-09	-0.0199538	0.00341255	0.568544	-0.000892015	0.00363358	0.81	-0.000892015	0.00363358	0.000131321	female	INTERGENIC	0			-0.034994	2.13	0.433552	0.431456
APOA1	rs2229357	12	57843711	G	A	0.754895	-0.0376805	0.00392661	8.3e-22	-0.0376805	0.00392661	0.755719	-0.0281054	0.00417732	1.7e-11	-0.0281054	0.00417732	0.0948901	female	NON_SYNONYMOUS	7	ENSG00000175189	INHBC	1.72239	17.63	0.245105	0.244281
APOA1	rs7314842	12	103539098	C	T	0.524368	0.0214329	0.00339119	2.6e-10	0.0214329	0.00339119	0.523405	0.00668856	0.00359914	0.063	0.00668856	0.00359914	0.00286739	female	INTRONIC	2	ENSG00000257703	RP11-328J6.1	0.061894	3.623	0.475632	0.476595
APOA1	rs9593	12	109994870	A	T	0.477327	-0.0244479	0.00338012	4.7e-13	-0.0244479	0.00338012	0.477431	-0.0238502	0.00359493	3.3e-11	-0.0238502	0.00359493	0.90359	female	NON_SYNONYMOUS	7	ENSG00000139428	MMAB	0.785318	11.84	0.477327	0.477431
APOA1	rs10744774	12	112090022	C	A	0.168267	0.025399	0.00455517	2.5e-08	0.025399	0.00455517	0.169011	0.02278	0.0048287	2.4e-06	0.02278	0.0048287	0.693187	female	INTRONIC	2	ENSG00000089234	BRAP	0.043014	3.308	0.168267	0.169011
APOA1	rs10507274	12	117160976	T	C	0.937019	-0.0418496	0.00695113	1.7e-09	-0.0418496	0.00695113	0.937083	-0.0156753	0.00740259	0.034	-0.0156753	0.00740259	0.0099497	female	NON_SYNONYMOUS	7	ENSG00000111412	C12orf49	2.19456	21.4	0.062981	0.062917
APOA1	rs61941677	12	125325010	C	G	0.870611	0.0582097	0.00515741	1.5e-29	0.0582097	0.00515741	0.870438	0.0551931	0.00547307	6.5e-24	0.0551931	0.00547307	0.688322	female	INTRONIC	2	ENSG00000073060	SCARB1	0.007566	2.739	0.129389	0.129562
APOA1	rs13379043	14	74250126	T	C	0.722281	-0.0282025	0.00385709	2.6e-13	-0.0282025	0.00385709	0.72053	-0.0217361	0.00408979	1.1e-07	-0.0217361	0.00408979	0.250038	female	INTRONIC	2	ENSG00000156030	ELMSAN1	0.260201	6.692	0.277719	0.27947
APOA1	rs2111705	14	75261641	G	A	0.456464	0.0199721	0.00339823	4.2e-09	0.0199721	0.00339823	0.458804	0.0125985	0.00361927	0.0005	0.0125985	0.00361927	0.13748	female	INTRONIC	2	ENSG00000119596	YLPM1	0.260174	6.691	0.456464	0.458804
APOA1	rs2494748	14	105258892	C	T	0.381726	0.0401884	0.00349746	1.5e-30	0.0401884	0.00349746	0.382048	0.0301012	0.00371149	5e-16	0.0301012	0.00371149	0.0479308	female	INTRONIC	2	ENSG00000142208	AKT1	0.149403	5.065	0.381726	0.382048
APOA1	rs11161243	15	26105761	A	G	0.413443	-0.0233119	0.003428	1e-11	-0.0233119	0.003428	0.414413	-0.00449729	0.00364152	0.22	-0.00449729	0.00364152	0.00016854	female	REGULATORY	4			0.121544	4.617	0.413443	0.414413
APOA1	rs7170463	15	41888918	A	G	0.689682	-0.0202579	0.00365227	2.9e-08	-0.0202579	0.00365227	0.68871	-0.0187578	0.00386401	1.2e-06	-0.0187578	0.00386401	0.777838	female	INTERGENIC	0			-0.01527	2.4	0.310318	0.31129
APOA1	rs55707100	15	43820717	C	T	0.974914	0.0924772	0.0107829	9.8e-18	0.0924772	0.0107829	0.975088	0.0854492	0.011476	9.6e-14	0.0854492	0.011476	0.655376	female	NON_SYNONYMOUS	7	ENSG00000166963	MAP1A	1.99889	19.72	0.025086	0.024912
APOA1	rs2070895	15	58723939	G	A	0.781957	-0.146494	0.00409089	7.8e-281	-0.146494	0.00409089	0.780903	-0.151616	0.00432791	7.3e-269	-0.151616	0.00432791	0.389752	female	REGULATORY	4			0.279996	6.953	0.218043	0.219097
APOA1	rs12904537	15	63379726	G	T	0.481309	-0.0253902	0.00342456	1.2e-13	-0.0253902	0.00342456	0.481167	-0.0211443	0.00363427	6e-09	-0.0211443	0.00363427	0.395171	female	REGULATORY	4			-0.169894	0.879	0.481309	0.481167
APOA1	rs11857341	15	74802955	T	C	0.920626	0.0347034	0.00623192	2.6e-08	0.0347034	0.00623192	0.920416	0.0233563	0.00661397	0.00041	0.0233563	0.00661397	0.21179	female	REGULATORY	4			-0.239662	0.551	0.079374	0.079584
APOA1	rs205434	16	28086454	A	G	0.281719	0.0219518	0.00378115	6.4e-09	0.0219518	0.00378115	0.280871	0.0166113	0.00401422	3.5e-05	0.0166113	0.00401422	0.332832	female	INTERGENIC	0			0.079811	3.924	0.281719	0.280871
APOA1	rs34959429	16	53287138	G	GTA	0.754063	-0.0226665	0.00405522	2.3e-08	-0.0226665	0.00405522	0.753558	-0.00506287	0.00429413	0.24	-0.00506287	0.00429413	0.00287793	female	INTRONIC	2	ENSG00000177200	CHD9	-0.410304	0.169	0.245937	0.246442
APOA1	rs72786786	16	56985514	G	A	0.688542	-0.178025	0.00368397	0	-0.178025	0.00368397	0.686975	-0.177224	0.00391534	2.2e-306	-0.177224	0.00391534	0.881557	female	REGULATORY	4			0.271566	6.843	0.311458	0.313025
APOA1	rs113563886	16	67947158	T	C	0.884077	-0.0684914	0.0052609	9.5e-39	-0.0684914	0.0052609	0.882667	-0.0538948	0.00557163	3.9e-22	-0.0538948	0.00557163	0.056801	female	INTRONIC	2	ENSG00000159792	PSKH1	-0.084688	1.555	0.115923	0.117333
APOA1	rs79940707	16	72181553	C	T	0.84235	-0.0253744	0.00460053	3.5e-08	-0.0253744	0.00460053	0.843182	-0.0195549	0.0049106	6.8e-05	-0.0195549	0.0049106	0.387124	female	INTRONIC	2	ENSG00000118557	PMFBP1	0.588864	10.21	0.15765	0.156818
APOA1	rs2925979	16	81534790	T	C	0.301459	-0.0440083	0.00365481	2.2e-33	-0.0440083	0.00365481	0.30222	-0.0142459	0.00388272	0.00024	-0.0142459	0.00388272	2.38373e-08	female	INTRONIC	2	ENSG00000153815	CMIP	0.232129	6.305	0.301459	0.30222
APOA1	rs12602989	17	7456489	C	T	0.826351	0.0312279	0.00447737	3.1e-12	0.0312279	0.00447737	0.825403	0.00255982	0.00476234	0.59	0.00255982	0.00476234	1.1556e-05	female	INTRONIC	2	ENSG00000239697	TNFSF12	0.08093	3.943	0.173649	0.174597
APOA1	rs75634664	17	17538289	C	G	0.939378	0.0463873	0.00733899	2.6e-10	0.0463873	0.00733899	0.94066	0.0154969	0.00787815	0.049	0.0154969	0.00787815	0.0041175	female	REGULATORY	4			0.099914	4.26	0.060622	0.05934
APOA1	rs2227735	17	26693258	C	T	0.40873	0.026475	0.00344356	1.5e-14	0.026475	0.00344356	0.40955	0.0224896	0.00365723	7.8e-10	0.0224896	0.00365723	0.427554	female	INTRONIC	2	ENSG00000273171	CTB-96E2.2	-0.155669	0.967	0.40873	0.40955
APOA1	17:27962566_GCGC_G	17	27962566	GCGC	G	0.520765	0.0204367	0.00349449	5e-09	0.0204367	0.00349449	0.51746	0.00741137	0.00370991	0.046	0.00741137	0.00370991	0.0105971	female	INTRONIC	2	ENSG00000141298	SSH2	-0.166554	0.899	0.479235	0.48254
APOA1	rs547454526	17	37880525	A	ATTTTTTTTT	0.32848	-0.0273723	0.00362377	4.2e-14	-0.0273723	0.00362377	0.328769	-0.0275311	0.00385116	8.8e-13	-0.0275311	0.00385116	0.976043	female	REGULATORY	4			0.00942	2.767	0.32848	0.328769
APOA1	rs72836561	17	41926126	C	T	0.96766	0.126425	0.00957874	9e-40	0.126425	0.00957874	0.968055	0.172561	0.0102303	7.8e-64	0.172561	0.0102303	0.00099486	female	NON_SYNONYMOUS	7	ENSG00000161649	CD300LG	1.70956	17.54	0.03234	0.031945
APOA1	rs112001035	17	66823805	G	A	0.938109	0.0524191	0.00718072	2.9e-13	0.0524191	0.00718072	0.937926	0.0590249	0.0075926	7.6e-15	0.0590249	0.0075926	0.527314	female	INTERGENIC	0			-0.504884	0.085	0.061891	0.062074
APOA1	17:76406184_AAAAAC_A	17	76406184	AAAAAC	A	0.53727	-0.0316928	0.00350306	1.5e-19	-0.0316928	0.00350306	0.535822	-0.0319216	0.00371562	8.6e-18	-0.0319216	0.00371562	0.964263	female	REGULATORY	4			-0.075752	1.648	0.46273	0.464178
APOA1	rs59302194	18	2981513	A	G	0.720759	-0.0234707	0.00377863	5.3e-10	-0.0234707	0.00377863	0.719478	-0.0191156	0.00400635	1.8e-06	-0.0191156	0.00400635	0.429057	female	REGULATORY	4			-0.124991	1.19	0.279241	0.280522
APOA1	rs9963958	18	19620904	A	G	0.865143	0.0282434	0.00497786	1.4e-08	0.0282434	0.00497786	0.865769	0.0131356	0.0052888	0.013	0.0131356	0.0052888	0.0375147	female	INTRONIC	2	ENSG00000265758	RP11-595B24.1	0.150274	5.079	0.134857	0.134231
APOA1	rs77960347	18	47109955	A	G	0.986663	-0.360282	0.0147684	1.9e-131	-0.360282	0.0147684	0.986223	-0.347831	0.0153946	4.9e-113	-0.347831	0.0153946	0.559457	female	NON_SYNONYMOUS	7	ENSG00000101670	LIPG	3.10196	23.8	0.013337	0.013777
APOA1	rs145951492	18	57784116	G	GAT	0.776966	0.0275424	0.00419749	5.3e-11	0.0275424	0.00419749	0.778429	0.0242882	0.00447269	5.6e-08	0.0242882	0.00447269	0.595742	female	INTERGENIC	0			-0.210172	0.671	0.223034	0.221571
APOA1	rs116843064	19	8429323	G	A	0.980981	-0.109204	0.0123791	1.1e-18	-0.109204	0.0123791	0.98017	-0.199588	0.0128542	2.3e-54	-0.199588	0.0128542	4.08999e-07	female	NON_SYNONYMOUS	7	ENSG00000167772	ANGPTL4	4.4256	32	0.019019	0.01983
APOA1	rs2278426	19	11350488	C	T	0.966185	0.105562	0.00934788	1.4e-29	0.105562	0.00934788	0.96538	0.125151	0.0098235	3.5e-37	0.125151	0.0098235	0.148577	female	NON_SYNONYMOUS	7	ENSG00000130173	C19orf80	2.82759	23.2	0.033815	0.03462
APOA1	rs889139	19	33889369	A	G	0.339775	-0.0205572	0.00357651	9e-09	-0.0205572	0.00357651	0.341743	-0.0285659	0.00378995	4.8e-14	-0.0285659	0.00378995	0.124326	female	REGULATORY	4			0.223405	6.181	0.339775	0.341743
APOA1	rs1065853	19	45413233	G	T	0.919582	-0.157427	0.00622086	2.7e-141	-0.157427	0.00622086	0.918806	-0.132131	0.00658102	1.2e-89	-0.132131	0.00658102	0.00521694	female	REGULATORY	4			-0.742633	0.014	0.080418	0.081194
APOA1	rs7259070	19	47562509	T	C	0.400467	0.0199005	0.0034871	1.2e-08	0.0199005	0.0034871	0.402224	0.0144149	0.00368947	9.3e-05	0.0144149	0.00368947	0.279892	female	DOWNSTREAM	1	ENSG00000130749	ZC3H4	-0.203625	0.701	0.400467	0.402224
APOA1	rs1132990	19	50028163	A	G	0.817826	-0.0250352	0.0043779	1.1e-08	-0.0250352	0.0043779	0.818553	-0.0180366	0.00464431	0.0001	-0.0180366	0.00464431	0.272843	female	REGULATORY	4			-0.321569	0.315	0.182174	0.181447
APOA1	rs10407041	19	52342669	T	G	0.696476	0.0207436	0.00368182	1.8e-08	0.0207436	0.00368182	0.697702	0.0143642	0.00391598	0.00024	0.0143642	0.00391598	0.235281	female	DOWNSTREAM	1	ENSG00000268316	AC006272.2	0.78341	11.82	0.303524	0.302298
APOA1	rs367070	19	54800500	A	G	0.771461	-0.0479364	0.00404135	1.9e-32	-0.0479364	0.00404135	0.77237	-0.0362298	0.00430152	3.7e-17	-0.0362298	0.00430152	0.0473182	female	INTRONIC	2	ENSG00000170866	LILRA3	-0.232302	0.579	0.228539	0.22763
APOA1	rs1132274	20	17596155	C	A	0.845036	0.0326249	0.00468033	3.2e-12	0.0326249	0.00468033	0.843613	0.0203759	0.00494588	3.8e-05	0.0203759	0.00494588	0.0720423	female	NON_SYNONYMOUS	7	ENSG00000125844	RRBP1	1.14844	14.36	0.154964	0.156387
APOA1	rs2069945	20	33761837	C	G	0.472868	0.0214834	0.00351026	9.3e-10	0.0214834	0.00351026	0.474354	0.0174963	0.00372707	2.7e-06	0.0174963	0.00372707	0.436126	female	REGULATORY	4			0.222382	6.167	0.472868	0.474354
APOA1	rs1800961	20	43042364	C	T	0.968656	0.159772	0.00974587	2.1e-60	0.159772	0.00974587	0.968282	0.161922	0.010278	6.4e-56	0.161922	0.010278	0.87935	female	NON_SYNONYMOUS	7	ENSG00000101076	HNF4A	2.32567	22.1	0.031344	0.031718
APOA1	rs111783138	20	46413137	A	G	0.965992	-0.0682912	0.00942243	4.2e-13	-0.0682912	0.00942243	0.965574	-0.0550889	0.00997933	3.4e-08	-0.0550889	0.00997933	0.336083	female	REGULATORY	4			0.7371	11.45	0.034008	0.034426
APOA1	rs9980195	21	46268783	T	C	0.474093	0.0240258	0.00340735	1.8e-12	0.0240258	0.00340735	0.475614	0.0168408	0.00362211	3.3e-06	0.0168408	0.00362211	0.148505	female	REGULATORY	4			-0.299126	0.368	0.474093	0.475614
APOA1	rs2256609	22	21925017	A	G	0.809054	0.0293784	0.0043215	1.1e-11	0.0293784	0.0043215	0.810963	0.0355756	0.00460066	1.1e-14	0.0355756	0.00460066	0.326193	female	REGULATORY	4			0.258916	6.674	0.190946	0.189037
APOA1	rs7286807	22	30925616	A	G	0.759211	0.0243384	0.00397372	9.1e-10	0.0243384	0.00397372	0.756993	0.0161505	0.00420509	0.00012	0.0161505	0.00420509	0.157004	female	INTRONIC	2	ENSG00000214491	SEC14L6	0.770459	11.72	0.240789	0.243007
APOA1	rs796283476	22	38514760	GT	G	0.581578	-0.0197666	0.00347881	1.3e-08	-0.0197666	0.00347881	0.580914	-0.0221797	0.00367912	1.7e-09	-0.0221797	0.00367912	0.633664	female	INTRONIC	2	ENSG00000184381	PLA2G6	-0.291381	0.388	0.418422	0.419086
APOB	rs537819627	1	16509628	CA	C	0.42423	-0.0250874	0.00323431	8.7e-15	-0.0250874	0.00323431	0.426851	-0.0168872	0.00353568	1.8e-06	-0.0168872	0.00353568	0.0870291	female	REGULATORY	4			0.186136	5.632	0.42423	0.426851
APOB	rs75460349	1	27180088	A	C	0.976177	-0.143338	0.0102879	4e-44	-0.143338	0.0102879	0.97657	-0.0927382	0.011352	3.1e-16	-0.0927382	0.011352	0.000957198	female	REGULATORY	4			0.213035	6.032	0.023823	0.02343
APOB	rs11591147	1	55505647	G	T	0.982464	0.420831	0.0117572	1.4e-280	0.420831	0.0117572	0.982543	0.466996	0.0128892	1.9e-287	0.466996	0.0128892	0.00814103	female	NON_SYNONYMOUS	7	ENSG00000169174	PCSK9	1.36441	15.53	0.017536	0.017457
APOB	1:62944947_CA_C	1	62944947	CA	C	0.355058	-0.0433307	0.00323643	7.1e-41	-0.0433307	0.00323643	0.355052	-0.0449405	0.00354081	6.5e-37	-0.0449405	0.00354081	0.737187	female	INTRONIC	2	ENSG00000116641	DOCK7	-0.105302	1.358	0.355058	0.355052
APOB	rs17496332	1	107546375	A	G	0.661273	-0.0193699	0.0032618	2.9e-09	-0.0193699	0.0032618	0.660602	-0.010499	0.00357762	0.0033	-0.010499	0.00357762	0.066904	female	INTERGENIC	0			0.008783	2.757	0.338727	0.339398
APOB	rs4970834	1	109814880	C	T	0.812574	0.157394	0.00397834	0	0.157394	0.00397834	0.812771	0.204766	0.00434782	3.8e-306	0.204766	0.00434782	9.10856e-16	female	INTRONIC	2	ENSG00000143126	CELSR2	0.687057	11.04	0.187426	0.187229
APOB	rs3085908	1	182163699	T	TAA	0.661126	-0.0201575	0.00328721	8.7e-10	-0.0201575	0.00328721	0.662441	-0.0132097	0.00360447	0.00025	-0.0132097	0.00360447	0.154382	female	REGULATORY	4			-0.06959	1.714	0.338874	0.337559
APOB	rs2807834	1	220970593	T	G	0.31317	-0.022715	0.00332474	8.4e-12	-0.022715	0.00332474	0.315236	-0.0222912	0.00364147	9.3e-10	-0.0222912	0.00364147	0.931509	female	REGULATORY	4			-0.036916	2.105	0.31317	0.315236
APOB	rs764992666	1	230295076	TCTTAAAGTGTTCAGCACTCCC	T	0.39438	0.0274375	0.00316918	4.8e-18	0.0274375	0.00316918	0.396462	0.0252975	0.00346887	3e-13	0.0252975	0.00346887	0.648781	female	INTRONIC	2	ENSG00000143641	GALNT2	0.128512	4.731	0.39438	0.396462
APOB	rs556107	1	234853059	C	T	0.477683	-0.0456915	0.00310519	5.2e-49	-0.0456915	0.00310519	0.477477	-0.0425836	0.00339571	4.5e-36	-0.0425836	0.00339571	0.499408	female	INTRONIC	2	ENSG00000224037	RP4-781K5.7	-0.319083	0.321	0.477683	0.477477
APOB	rs952275	2	21221399	T	G	0.474837	-0.127107	0.0030852	0	-0.127107	0.0030852	0.476438	-0.12379	0.00341004	1.5e-288	-0.12379	0.00341004	0.470718	female	DOWNSTREAM	1	ENSG00000084674	APOB	0.162426	5.269	0.474837	0.476438
APOB	rs1260326	2	27730940	T	C	0.392415	0.0640267	0.00315391	1.3e-91	0.0640267	0.00315391	0.392318	0.0701223	0.00347642	1.8e-90	0.0701223	0.00347642	0.194073	female	NON_SYNONYMOUS	7	ENSG00000084734	GCKR	0.87323	12.52	0.392415	0.392318
APOB	rs4299376	2	44072576	G	T	0.323766	0.0768466	0.00329457	2.5e-120	0.0768466	0.00329457	0.322971	0.0582421	0.00362625	4.8e-58	0.0582421	0.00362625	0.000146269	female	INTRONIC	2	ENSG00000143921	ABCG8	-0.226056	0.604	0.323766	0.322971
APOB	rs4131886	2	48965022	A	C	0.73064	-0.0232279	0.00347984	2.5e-11	-0.0232279	0.00347984	0.731177	-0.00437543	0.00383885	0.25	-0.00437543	0.00383885	0.00027418	female	INTRONIC	2	ENSG00000068781	STON1-GTF2A1L	0.349204	7.826	0.26936	0.268823
APOB	rs4671050	2	62988169	G	T	0.686616	0.0329323	0.00332311	3.8e-23	0.0329323	0.00332311	0.687994	0.0175715	0.00367484	1.7e-06	0.0175715	0.00367484	0.00193295	female	REGULATORY	4			0.746703	11.53	0.313384	0.312006
APOB	rs4671605	2	64887382	C	T	0.265537	-0.0213459	0.00351382	1.2e-09	-0.0213459	0.00351382	0.26518	-0.0113254	0.00386776	0.0034	-0.0113254	0.00386776	0.0551627	female	INTRONIC	2	ENSG00000179833	SERTAD2	0.054805	3.504	0.265537	0.26518
APOB	rs763102966	2	109066234	AT	A	0.802221	-0.0264851	0.00397457	2.7e-11	-0.0264851	0.00397457	0.801733	-0.0157498	0.00436688	0.00031	-0.0157498	0.00436688	0.0690552	female	REGULATORY	4			-0.390434	0.195	0.197779	0.198267
APOB	rs555447483	2	113867340	C	CA	0.592521	0.0191374	0.00322899	3.1e-09	0.0191374	0.00322899	0.590332	0.00266047	0.00355542	0.45	0.00266047	0.00355542	0.000602125	female	UPSTREAM	1	ENSG00000136689	IL1RN	0.164778	5.306	0.407479	0.409668
APOB	2:118573983_TTTTTA_T	2	118573983	TTTTTA	T	0.949989	-0.0521105	0.00709375	2e-13	-0.0521105	0.00709375	0.949842	-0.0355587	0.00780739	5.3e-06	-0.0355587	0.00780739	0.116631	female	INTRONIC	2	ENSG00000088205	DDX18	-0.165884	0.903	0.050011	0.050158
APOB	rs17050272	2	121306440	G	A	0.590354	0.0309601	0.0031313	4.7e-23	0.0309601	0.0031313	0.589192	0.028402	0.00344738	1.7e-16	0.028402	0.00344738	0.582814	female	DOWNSTREAM	1	ENSG00000232140	AC073257.1	-0.043646	2.019	0.409646	0.410808
APOB	rs1446525	2	135637847	G	A	0.612091	-0.0188049	0.00315711	2.6e-09	-0.0188049	0.00315711	0.610818	-0.0139018	0.00347714	6.4e-05	-0.0139018	0.00347714	0.296498	female	INTRONIC	2	ENSG00000153086	ACMSD	0.08466	4.005	0.387909	0.389182
APOB	rs10184004	2	165508389	C	T	0.59235	0.0271593	0.00313513	4.6e-18	0.0271593	0.00313513	0.591705	0.0148581	0.00345405	1.7e-05	0.0148581	0.00345405	0.00836236	female	REGULATORY	4			0.167858	5.353	0.40765	0.408295
APOB	2:169829810_GTA_G	2	169829810	GTA	G	0.395811	0.023865	0.00316091	4.4e-14	0.023865	0.00316091	0.396344	0.0243516	0.00347914	2.6e-12	0.0243516	0.00347914	0.917552	female	INTRONIC	2	ENSG00000073734	ABCB11	-0.321293	0.316	0.395811	0.396344
APOB	rs74766638	2	203309891	G	A	0.880402	-0.0486719	0.00474229	1e-24	-0.0486719	0.00474229	0.88009	-0.02819	0.00521445	6.4e-08	-0.02819	0.00521445	0.00366201	female	INTRONIC	2	ENSG00000204217	BMPR2	-0.145448	1.036	0.119598	0.11991
APOB	rs78058190	2	219699999	G	A	0.949033	-0.0468782	0.00787032	2.6e-09	-0.0468782	0.00787032	0.949572	-0.00939049	0.00873612	0.28	-0.00939049	0.00873612	0.00143189	female	UPSTREAM	1	ENSG00000115592	PRKAG3	-0.016939	2.376	0.050967	0.050428
APOB	rs17868320	2	234578428	C	T	0.930949	-0.0393861	0.0060732	8.9e-11	-0.0393861	0.0060732	0.932135	-0.0327129	0.0067464	1.2e-06	-0.0327129	0.0067464	0.462247	female	INTRONIC	2	ENSG00000241635	UGT1A8	-0.103345	1.375	0.069051	0.067865
APOB	rs59916403	2	242370751	G	T	0.645939	0.0215568	0.00321921	2.1e-11	0.0215568	0.00321921	0.649019	0.0141667	0.00355482	6.7e-05	0.0141667	0.00355482	0.123331	female	INTRONIC	2	ENSG00000006607	FARP2	-0.261419	0.476	0.354061	0.350981
APOB	rs3105363	3	12471070	A	G	0.771839	-0.0268317	0.00385652	3.5e-12	-0.0268317	0.00385652	0.771579	-0.0207399	0.00423156	9.5e-07	-0.0207399	0.00423156	0.287321	female	INTRONIC	2	ENSG00000132170	PPARG	-0.336874	0.284	0.228161	0.228421
APOB	rs9837622	3	32514647	T	A	0.9255	0.041374	0.00596662	4.1e-12	0.041374	0.00596662	0.926205	0.0391691	0.00658906	2.8e-09	0.0391691	0.00658906	0.8041	female	INTRONIC	2	ENSG00000153551	CMTM7	-0.012568	2.438	0.0745	0.073795
APOB	rs3821838	3	52489049	T	C	0.052677	-0.0466523	0.00700726	2.8e-11	-0.0466523	0.00700726	0.0528588	-0.0184419	0.00767722	0.016	-0.0184419	0.00767722	0.00664708	female	REGULATORY	4			-0.423364	0.154	0.052677	0.0528588
APOB	rs13066351	3	58398215	C	T	0.917481	0.0381001	0.00569236	2.2e-11	0.0381001	0.00569236	0.917538	0.0430485	0.00624243	5.3e-12	0.0430485	0.00624243	0.558051	female	INTRONIC	2	ENSG00000168297	PXK	-0.115479	1.269	0.082519	0.082462
APOB	rs34297927	3	69893919	C	CT	0.568564	-0.018461	0.00316791	5.6e-09	-0.018461	0.00316791	0.570847	-0.0146473	0.00347355	2.5e-05	-0.0146473	0.00347355	0.417239	female	INTRONIC	2	ENSG00000187098	MITF	0.146171	5.014	0.431436	0.429153
APOB	rs556785658	3	98494318	C	CA	0.550964	-0.0194676	0.0032914	3.3e-09	-0.0194676	0.0032914	0.55125	-0.014701	0.0036188	4.9e-05	-0.014701	0.0036188	0.329848	female	REGULATORY	4			-0.142385	1.058	0.449036	0.44875
APOB	3:122285218_CT_C	3	122285218	CT	C	0.688433	-0.03089	0.00339304	8.7e-20	-0.03089	0.00339304	0.689549	-0.0154356	0.00373608	3.6e-05	-0.0154356	0.00373608	0.0021974	female	INTRONIC	2	ENSG00000163840	DTX3L	0.777385	11.77	0.311567	0.310451
APOB	rs113177823	3	132217703	G	A	0.945243	0.0594099	0.00695185	1.3e-17	0.0594099	0.00695185	0.945979	0.0394319	0.00767937	2.8e-07	0.0394319	0.00767937	0.0537761	female	INTRONIC	2	ENSG00000138246	DNAJC13	-0.185979	0.789	0.054757	0.054021
APOB	3:136335110_CA_C	3	136335110	CA	C	0.644705	-0.0228034	0.00337733	1.5e-11	-0.0228034	0.00337733	0.644393	-0.013569	0.00370251	0.00025	-0.013569	0.00370251	0.0653803	female	REGULATORY	4			-0.450686	0.126	0.355295	0.355607
APOB	rs11709868	3	142648844	G	T	0.700499	0.0208083	0.00341722	1.1e-09	0.0208083	0.00341722	0.702531	0.0195777	0.00376899	2.1e-07	0.0195777	0.00376899	0.808868	female	INTRONIC	2	ENSG00000243818	RP11-372E1.4	-0.068016	1.732	0.299501	0.297469
APOB	rs59950280	4	3452345	G	A	0.668448	-0.0374066	0.00336385	1e-28	-0.0374066	0.00336385	0.667233	-0.0280718	0.00368804	2.7e-14	-0.0280718	0.00368804	0.0614752	female	DOWNSTREAM	1	ENSG00000109758	HGFAC	-0.059389	1.829	0.331552	0.332767
APOB	rs4450871	4	4990298	A	G	0.557658	0.0178071	0.00314225	1.5e-08	0.0178071	0.00314225	0.558638	0.00413477	0.00345604	0.23	0.00413477	0.00345604	0.00342153	female	INTERGENIC	0			0.094258	4.166	0.442342	0.441362
APOB	rs73243877	4	26047616	A	G	0.832458	-0.0239084	0.00418729	1.1e-08	-0.0239084	0.00418729	0.832409	-0.0122952	0.00458806	0.0074	-0.0122952	0.00458806	0.0615386	female	INTERGENIC	0			-0.229894	0.588	0.167542	0.167591
APOB	4:88026027_TC_T	4	88026027	TC	T	0.807799	-0.0243024	0.00399604	1.2e-09	-0.0243024	0.00399604	0.808697	-0.0169069	0.00440775	0.00013	-0.0169069	0.00440775	0.213851	female	REGULATORY	4			-0.568542	0.053	0.192201	0.191303
APOB	rs114756490	4	155476627	G	A	0.986774	-0.0889142	0.0141121	3e-10	-0.0889142	0.0141121	0.986875	-0.0456937	0.0155855	0.0034	-0.0456937	0.0155855	0.0398161	female	NONCODING_CHANGE	5	ENSG00000248611	RP11-158C21.3	-0.094612	1.457	0.013226	0.013125
APOB	rs138367557	5	52075451	T	C	0.963737	0.0786317	0.00837133	5.8e-21	0.0786317	0.00837133	0.963449	0.0902104	0.00917918	8.6e-23	0.0902104	0.00917918	0.351326	female	INTRONIC	2	ENSG00000248898	CTD-2288O8.1	0.37279	8.098	0.036263	0.036551
APOB	rs9686661	5	55861786	C	T	0.800198	-0.0443131	0.0039007	6.6e-30	-0.0443131	0.0039007	0.799208	-0.0189119	0.00426954	9.4e-06	-0.0189119	0.00426954	1.12156e-05	female	REGULATORY	4			0.130021	4.755	0.199802	0.200792
APOB	rs4704043	5	72159179	C	T	0.286086	-0.0243719	0.00344462	1.5e-12	-0.0243719	0.00344462	0.286227	-0.0148406	0.00379438	9.2e-05	-0.0148406	0.00379438	0.0629041	female	INTRONIC	2	ENSG00000083312	TNPO1	-0.529395	0.071	0.286086	0.286227
APOB	rs12916	5	74656539	T	C	0.599975	-0.0751616	0.00317895	1.4e-123	-0.0751616	0.00317895	0.59842	-0.0655117	0.00349545	2.2e-78	-0.0655117	0.00349545	0.0411133	female	3PRIME_UTR	2	ENSG00000113161	HMGCR	-0.01971	2.337	0.400025	0.40158
APOB	rs6869845	5	122833703	C	T	0.450365	-0.0211554	0.00313003	1.4e-11	-0.0211554	0.00313003	0.451989	-0.0252928	0.00345091	2.3e-13	-0.0252928	0.00345091	0.374512	female	INTERGENIC	0			-0.008499	2.497	0.450365	0.451989
APOB	rs2706381	5	131810619	C	T	0.81348	0.0299432	0.00402622	1e-13	0.0299432	0.00402622	0.814514	0.0149205	0.00443029	0.00076	0.0149205	0.00443029	0.0120923	female	INTRONIC	2	ENSG00000197536	C5orf56	-0.06756	1.737	0.18652	0.185486
APOB	rs4704825	5	156382308	A	G	0.365833	-0.0467005	0.00324145	4.7e-47	-0.0467005	0.00324145	0.365466	-0.0419729	0.00356328	5e-32	-0.0419729	0.00356328	0.32638	female	INTRONIC	2	ENSG00000145850	TIMD4	-0.147674	1.021	0.365833	0.365466
APOB	rs730551	6	6971753	C	T	0.519604	-0.0183387	0.00313232	4.8e-09	-0.0183387	0.00313232	0.520938	-0.00630474	0.00344998	0.068	-0.00630474	0.00344998	0.00980867	female	REGULATORY	4			0.153176	5.125	0.480396	0.479062
APOB	rs7746081	6	16126934	G	A	0.69755	0.0360124	0.0034043	3.7e-26	0.0360124	0.0034043	0.697945	0.0315289	0.00374139	3.5e-17	0.0315289	0.00374139	0.375429	female	UPSTREAM	1	ENSG00000007944	MYLIP	-0.308078	0.346	0.30245	0.302055
APOB	rs1800562	6	26093141	G	A	0.921885	0.0562522	0.00579379	2.8e-22	0.0562522	0.00579379	0.922669	0.0619641	0.00642504	5.2e-22	0.0619641	0.00642504	0.509114	female	NON_SYNONYMOUS	7	ENSG00000010704	HFE	3.53891	25.1	0.078115	0.077331
APOB	rs9378220	6	30077135	C	A	0.848943	-0.0259999	0.00434958	2.3e-09	-0.0259999	0.00434958	0.849857	-0.0302924	0.00480542	2.9e-10	-0.0302924	0.00480542	0.507804	female	INTRONIC	2	ENSG00000204616	TRIM31	0.644092	10.69	0.151057	0.150143
APOB	rs68027833	6	32630028	G	A	0.836615	-0.0474983	0.0042641	8.1e-29	-0.0474983	0.0042641	0.837905	-0.0357059	0.00471176	3.5e-14	-0.0357059	0.00471176	0.0635	female	SPLICE_SITE	5	ENSG00000179344	HLA-DQB1	0.160838	5.244	0.163385	0.162095
APOB	rs2258604	6	34997606	T	A	0.343217	0.0227274	0.00331092	6.7e-12	0.0227274	0.00331092	0.345046	0.0146841	0.00364407	5.6e-05	0.0146841	0.00364407	0.102335	female	REGULATORY	4			-0.371665	0.222	0.343217	0.345046
APOB	rs913499	6	37038432	A	G	0.49201	0.0219223	0.00312649	2.4e-12	0.0219223	0.00312649	0.492257	0.0128258	0.00343959	0.00019	0.0128258	0.00343959	0.0503479	female	INTERGENIC	0			-0.040098	2.064	0.49201	0.492257
APOB	rs11961538	6	39231013	T	C	0.674079	-0.0208883	0.00333755	3.9e-10	-0.0208883	0.00333755	0.673862	-0.0180341	0.00366456	8.6e-07	-0.0180341	0.00366456	0.564727	female	INTERGENIC	0			-0.318268	0.323	0.325921	0.326138
APOB	rs4711750	6	43757082	T	A	0.499876	-0.0278483	0.00312319	4.8e-19	-0.0278483	0.00312319	0.502959	-0.0179247	0.00343011	1.7e-07	-0.0179247	0.00343011	0.0324207	female	DOWNSTREAM	1	ENSG00000112715	VEGFA	0.970113	13.22	0.499876	0.497041
APOB	rs6458803	6	51840315	T	C	0.517313	-0.017527	0.00311683	1.9e-08	-0.017527	0.00311683	0.515262	-0.011043	0.00343632	0.0013	-0.011043	0.00343632	0.162224	female	INTRONIC	2	ENSG00000170927	PKHD1	0.310554	7.347	0.482687	0.484738
APOB	rs17185536	6	100620931	C	T	0.754361	0.0294093	0.00363314	5.7e-16	0.0294093	0.00363314	0.755227	0.0182172	0.00401121	5.6e-06	0.0182172	0.00401121	0.0386378	female	REGULATORY	4			1.41311	15.79	0.245639	0.244773
APOB	rs141783576	6	127439897	G	C	0.926637	-0.062589	0.00609604	9.9e-25	-0.062589	0.00609604	0.926867	-0.00743019	0.00669557	0.27	-0.00743019	0.00669557	1.11819e-09	female	REGULATORY	4			1.48889	16.2	0.073363	0.073133
APOB	rs9389268	6	135419631	A	G	0.738706	0.0201747	0.00356606	1.5e-08	0.0201747	0.00356606	0.739911	0.0181928	0.00393035	3.7e-06	0.0181928	0.00393035	0.708814	female	REGULATORY	4			0.102388	4.302	0.261294	0.260089
APOB	rs4052908	6	139842576	A	AATT	0.363038	0.028866	0.00327045	1.1e-18	0.028866	0.00327045	0.363938	0.0100282	0.00358587	0.0052	0.0100282	0.00358587	0.000103832	female	INTERGENIC	0			0.206075	5.931	0.363038	0.363938
APOB	rs74617384	6	160997118	A	T	0.919115	-0.137467	0.00571456	7.3e-128	-0.137467	0.00571456	0.919381	-0.110854	0.00630801	3.9e-69	-0.110854	0.00630801	0.00176794	female	INTRONIC	2	ENSG00000198670	LPA	-0.230794	0.585	0.080885	0.080619
APOB	rs56130071	7	21598753	G	C	0.77969	-0.0522927	0.00378047	1.6e-43	-0.0522927	0.00378047	0.781328	-0.0367123	0.00416896	1.3e-18	-0.0367123	0.00416896	0.00563204	female	INTRONIC	2	ENSG00000105877	DNAH11	-0.050599	1.933	0.22031	0.218672
APOB	rs10642257	7	25992323	A	AAGGCC	0.839958	-0.0338148	0.0042699	2.4e-15	-0.0338148	0.0042699	0.838929	-0.0282347	0.00467924	1.6e-09	-0.0282347	0.00467924	0.378377	female	REGULATORY	4			0.216571	6.083	0.160042	0.161071
APOB	rs17725246	7	44581986	T	C	0.817198	-0.0464878	0.0040281	8.2e-31	-0.0464878	0.0040281	0.817478	-0.0375514	0.00443493	2.5e-17	-0.0375514	0.00443493	0.135806	female	REGULATORY	4			0.255018	6.622	0.182802	0.182522
APOB	rs13247874	7	73010442	C	T	0.801022	0.037474	0.00390861	9e-22	0.037474	0.00390861	0.801144	0.025866	0.00430797	1.9e-09	0.025866	0.00430797	0.0459798	female	REGULATORY	4			0.225735	6.214	0.198978	0.198856
APOB	rs2302429	7	75614777	G	A	0.817205	-0.0224701	0.00404097	2.7e-08	-0.0224701	0.00404097	0.816836	-0.0210194	0.00443236	2.1e-06	-0.0210194	0.00443236	0.808884	female	INTRONIC	2	ENSG00000127948	POR	0.265181	6.758	0.182795	0.183164
APOB	rs4148825	7	87074936	G	GA	0.821294	0.024092	0.00409247	3.9e-09	0.024092	0.00409247	0.821353	0.014247	0.00450605	0.0016	0.014247	0.00450605	0.105802	female	INTRONIC	2	ENSG00000005471	ABCB4	-0.181105	0.815	0.178706	0.178647
APOB	7:97942436_CCACCCCACCCCCAACTGT_C	7	97942436	CCACCCCACCCCCAACTGT	C	0.187843	-0.029509	0.0041503	1.2e-12	-0.029509	0.0041503	0.188011	-0.0255142	0.0045607	2.2e-08	-0.0255142	0.0045607	0.517095	female	INTRONIC	2	ENSG00000006453	BAIAP2L1	-0.114135	1.28	0.187843	0.188011
APOB	rs10953298	7	100216773	C	T	0.764689	0.028469	0.00369911	1.4e-14	0.028469	0.00369911	0.765001	0.0197945	0.00406917	1.1e-06	0.0197945	0.00406917	0.114703	female	DOWNSTREAM	1	ENSG00000106327	TFR2	-0.074227	1.664	0.235311	0.234999
APOB	rs35363532	7	130445428	C	CT	0.507496	0.032697	0.00312593	1.3e-25	0.032697	0.00312593	0.505623	0.00768312	0.00344428	0.026	0.00768312	0.00344428	7.53862e-08	female	INTERGENIC	0			-0.457995	0.12	0.492504	0.494377
APOB	rs10102352	8	9206069	A	G	0.394376	-0.0266198	0.00320838	1.1e-16	-0.0266198	0.00320838	0.395713	-0.025692	0.00352381	3.1e-13	-0.025692	0.00352381	0.845638	female	INTRONIC	2	ENSG00000254235	RP11-115J16.1	0.42209	8.632	0.394376	0.395713
APOB	rs1495741	8	18272881	G	A	0.22081	0.0291007	0.00376027	1e-14	0.0291007	0.00376027	0.221444	0.0294693	0.00411915	8.4e-13	0.0294693	0.00411915	0.947307	female	REGULATORY	4			-0.195288	0.741	0.22081	0.221444
APOB	rs15285	8	19824667	C	T	0.71549	0.0420813	0.00345594	4.1e-34	0.0420813	0.00345594	0.715278	0.0462089	0.00379603	4.3e-34	0.0462089	0.00379603	0.421372	female	3PRIME_UTR	2	ENSG00000175445	LPL	-0.006916	2.52	0.28451	0.284722
APOB	rs59328596	8	21928227	G	A	0.853209	0.0280307	0.00440907	2.1e-10	0.0280307	0.00440907	0.851329	0.0286399	0.00480803	2.6e-09	0.0286399	0.00480803	0.925598	female	INTRONIC	2	ENSG00000158856	DMTN	-0.07121	1.697	0.146791	0.148671
APOB	rs28571765	8	55449281	T	C	0.789972	-0.0345742	0.00382672	1.6e-19	-0.0345742	0.00382672	0.790843	-0.0219728	0.00421698	1.9e-07	-0.0219728	0.00421698	0.0269026	female	INTERGENIC	0			0.061712	3.62	0.210028	0.209157
APOB	rs9297994	8	59392324	G	A	0.335001	0.0437442	0.00330746	6.2e-40	0.0437442	0.00330746	0.336597	0.0308415	0.00362032	1.6e-17	0.0308415	0.00362032	0.0085076	female	INTERGENIC	0			-0.030934	2.183	0.335001	0.336597
APOB	rs4738400	8	74857165	C	T	0.698192	0.0231966	0.0033883	7.6e-12	0.0231966	0.0033883	0.697152	0.010174	0.00372535	0.0063	0.010174	0.00372535	0.0097089	female	DOWNSTREAM	1	ENSG00000154582	TCEB1	0.600823	10.32	0.301808	0.302848
APOB	rs2721953	8	116648089	G	A	0.705896	0.0291783	0.00344869	2.7e-17	0.0291783	0.00344869	0.706938	0.0275337	0.00379266	3.9e-13	0.0275337	0.00379266	0.748344	female	INTRONIC	2	ENSG00000104447	TRPS1	-0.113928	1.282	0.294104	0.293062
APOB	rs28601761	8	126500031	C	G	0.578146	0.0931918	0.00319313	3e-187	0.0931918	0.00319313	0.581487	0.105357	0.00351501	2.2e-197	0.105357	0.00351501	0.0104153	female	REGULATORY	4			0.902777	12.74	0.421854	0.418513
APOB	rs11781667	8	145040856	G	T	0.638998	-0.0273329	0.00324946	4e-17	-0.0273329	0.00324946	0.64112	-0.0243908	0.00358757	1.1e-11	-0.0243908	0.00358757	0.543307	female	REGULATORY	4			-0.033445	2.15	0.361002	0.35888
APOB	rs368503450	9	16874875	G	GA	0.468825	0.0209713	0.00342144	8.8e-10	0.0209713	0.00342144	0.468678	0.0195689	0.00375451	1.9e-07	0.0195689	0.00375451	0.782484	female	UPSTREAM	1	ENSG00000173068	BNC2	-0.164392	0.912	0.468825	0.468678
APOB	rs1571791	9	78729213	T	C	0.385447	0.0194103	0.00323348	1.9e-09	0.0194103	0.00323348	0.384413	0.0148616	0.00354449	2.8e-05	0.0148616	0.00354449	0.343088	female	INTRONIC	2	ENSG00000099139	PCSK5	2.1201	20.8	0.385447	0.384413
APOB	rs12683600	9	112093444	A	G	0.553567	0.017771	0.00316292	1.9e-08	0.017771	0.00316292	0.554009	0.00753664	0.00347339	0.03	0.00753664	0.00347339	0.0293626	female	INTERGENIC	0			-0.481211	0.101	0.446433	0.445991
APOB	9:136149709_AC_A	9	136149709	AC	A	0.820283	-0.0656028	0.00411052	2.4e-57	-0.0656028	0.00411052	0.819224	-0.0595883	0.00449464	4.1e-40	-0.0595883	0.00449464	0.323413	female	REGULATORY	4			0.068486	3.734	0.179717	0.180776
APOB	rs76089357	10	5770887	T	A	0.784507	0.020961	0.00382078	4.1e-08	0.020961	0.00382078	0.784869	0.00780636	0.00420132	0.063	0.00780636	0.00420132	0.0205352	female	INTRONIC	2	ENSG00000108021	FAM208B	-0.154102	0.977	0.215493	0.215131
APOB	rs41274050	10	52573772	C	T	0.989833	-0.102345	0.015579	5.1e-11	-0.102345	0.015579	0.990076	-0.136918	0.0173821	3.4e-15	-0.136918	0.0173821	0.138564	female	NON_SYNONYMOUS	7	ENSG00000148584	A1CF	2.82871	23.2	0.010167	0.009924
APOB	rs41344548	10	63783692	G	A	0.936376	-0.0359426	0.0065141	3.4e-08	-0.0359426	0.0065141	0.935998	-0.0153033	0.00715529	0.032	-0.0153033	0.00715529	0.0329277	female	INTRONIC	2	ENSG00000150347	ARID5B	-0.423782	0.153	0.063624	0.064002
APOB	rs2068888	10	94839642	G	A	0.550151	0.0330526	0.0031386	6.2e-26	0.0330526	0.0031386	0.552465	0.0356184	0.00345295	6e-25	0.0356184	0.00345295	0.582411	female	REGULATORY	4			0.147782	5.04	0.449849	0.447535
APOB	rs603424	10	102075479	G	A	0.831441	-0.0250631	0.00417257	1.9e-09	-0.0250631	0.00417257	0.831035	-0.0251698	0.00458813	4.1e-08	-0.0251698	0.00458813	0.986273	female	REGULATORY	4			0.091388	4.118	0.168559	0.168965
APOB	rs4917628	10	113947678	A	G	0.274995	0.0211174	0.00350466	1.7e-09	0.0211174	0.00350466	0.273754	-0.000239651	0.00386046	0.95	-0.000239651	0.00386046	4.20173e-05	female	UPSTREAM	1	ENSG00000119927	GPAM	0.111567	4.454	0.274995	0.273754
APOB	rs4313511	10	124677635	A	T	0.906467	-0.0415476	0.0054169	1.7e-14	-0.0415476	0.0054169	0.905721	-0.0264697	0.00594197	8.4e-06	-0.0264697	0.00594197	0.0607595	female	INTERGENIC	0			-0.186592	0.786	0.093533	0.094279
APOB	rs11601507	11	5701074	C	A	0.932465	-0.0695873	0.00612558	6.6e-30	-0.0695873	0.00612558	0.931642	-0.0429667	0.00670738	1.5e-10	-0.0429667	0.00670738	0.00338282	female	NON_SYNONYMOUS	7	ENSG00000132256	TRIM5	0.254073	6.609	0.067535	0.068358
APOB	rs9704692	11	10366029	C	T	0.535034	0.017969	0.00316574	1.4e-08	0.017969	0.00316574	0.534798	0.00792555	0.0034896	0.023	0.00792555	0.0034896	0.0330364	female	INTRONIC	2	ENSG00000133805	AMPD3	-0.574107	0.051	0.464966	0.465202
APOB	rs3993288	11	18657216	C	CAAAAA	0.286044	-0.0236565	0.00348345	1.1e-11	-0.0236565	0.00348345	0.285821	-0.0214093	0.00383279	2.3e-08	-0.0214093	0.00383279	0.664372	female	UPSTREAM	1	ENSG00000179119	SPTY2D1	-0.13893	1.083	0.286044	0.285821
APOB	rs11031571	11	32094221	A	G	0.846925	-0.0251324	0.00434905	7.5e-09	-0.0251324	0.00434905	0.84738	-0.00805399	0.00478117	0.092	-0.00805399	0.00478117	0.00823256	female	REGULATORY	4			-0.088513	1.517	0.153075	0.15262
APOB	rs174564	11	61588305	A	G	0.651155	0.0600247	0.0032699	2.9e-75	0.0600247	0.0032699	0.64967	0.0544668	0.00359881	9.6e-52	0.0544668	0.00359881	0.253031	female	REGULATORY	4			-0.001647	2.599	0.348845	0.35033
APOB	rs71468663	11	64018104	A	AC	0.953011	-0.0498657	0.0073966	1.6e-11	-0.0498657	0.0073966	0.954255	-0.0203221	0.00820642	0.013	-0.0203221	0.00820642	0.00749192	female	REGULATORY	4			1.61286	16.93	0.046989	0.045745
APOB	rs964184	11	116648917	G	C	0.132243	0.124796	0.00459526	2.1e-162	0.124796	0.00459526	0.1317	0.104154	0.00507019	9e-94	0.104154	0.00507019	0.00255607	female	3PRIME_UTR	2	ENSG00000109917	ZNF259	-0.38914	0.196	0.132243	0.1317
APOB	rs112771035	11	126225876	C	G	0.928426	-0.0704905	0.00605286	2.4e-31	-0.0704905	0.00605286	0.928001	-0.087096	0.00662075	1.6e-39	-0.087096	0.00662075	0.0641544	female	REGULATORY	4			0.987124	13.34	0.071574	0.071999
APOB	rs60309576	12	623425	G	A	0.738701	-0.0200211	0.00356493	2e-08	-0.0200211	0.00356493	0.739068	-0.023618	0.00391975	1.7e-09	-0.023618	0.00391975	0.497224	female	INTRONIC	2	ENSG00000139044	B4GALNT3	-0.133802	1.121	0.261299	0.260932
APOB	rs76895963	12	4384844	T	G	0.979294	0.080123	0.0120944	3.5e-11	0.080123	0.0120944	0.979331	0.0713422	0.0133126	8.4e-08	0.0713422	0.0133126	0.625409	female	REGULATORY	4			1.05013	13.76	0.020706	0.020669
APOB	rs226379	12	9268585	T	C	0.644371	-0.0207848	0.00325976	1.8e-10	-0.0207848	0.00325976	0.64477	-0.0125649	0.00359722	0.00048	-0.0125649	0.00359722	0.0904062	female	REGULATORY	4			1.78457	18.08	0.355629	0.35523
APOB	rs573989455	12	50938005	C	CA	0.609177	0.0234649	0.00331547	1.5e-12	0.0234649	0.00331547	0.608646	0.0153409	0.00364685	2.6e-05	0.0153409	0.00364685	0.0992886	female	REGULATORY	4			-0.272471	0.441	0.390823	0.391354
APOB	rs201182711	12	53269720	CAA	C	0.324453	-0.0190117	0.00335852	1.5e-08	-0.0190117	0.00335852	0.325086	-0.0132799	0.00369273	0.00032	-0.0132799	0.00369273	0.250848	female	INTERGENIC	0			-0.079683	1.606	0.324453	0.325086
APOB	rs3809114	12	57848639	G	A	0.437157	0.020002	0.00319092	3.6e-10	0.020002	0.00319092	0.436708	0.0182836	0.00352232	2.1e-07	0.0182836	0.00352232	0.717682	female	REGULATORY	4			-0.349361	0.26	0.437157	0.436708
APOB	rs61754230	12	72179446	C	T	0.979744	-0.080302	0.0110815	4.3e-13	-0.080302	0.0110815	0.980303	-0.0588841	0.0123545	1.9e-06	-0.0588841	0.0123545	0.196866	female	NON_SYNONYMOUS	7	ENSG00000080371	RAB21	4.22522	29.7	0.020256	0.019697
APOB	rs73193443	12	109157655	T	G	0.696804	-0.0197841	0.00340309	6.1e-09	-0.0197841	0.00340309	0.699682	-0.00652903	0.00374922	0.082	-0.00652903	0.00374922	0.00884889	female	INTERGENIC	0			-0.009562	2.482	0.303196	0.300318
APOB	rs111338191	12	111826477	A	AAATT	0.4783	-0.0177507	0.00316922	2.1e-08	-0.0177507	0.00316922	0.479681	-0.0184926	0.00349376	1.2e-07	-0.0184926	0.00349376	0.875023	female	INTRONIC	2	ENSG00000257595	RP3-473L9.4	0.418933	8.599	0.4783	0.479681
APOB	rs1169288	12	121416650	A	C	0.686977	-0.0430927	0.00339014	5.1e-37	-0.0430927	0.00339014	0.687468	-0.0216962	0.00372373	5.7e-09	-0.0216962	0.00372373	2.14838e-05	female	NON_SYNONYMOUS	7	ENSG00000135100	HNF1A	2.83385	23.2	0.313023	0.312532
APOB	rs4765127	12	124460167	G	T	0.667749	0.0369027	0.00331186	7.8e-29	0.0369027	0.00331186	0.665678	0.0120186	0.00363628	0.00095	0.0120186	0.00363628	4.20668e-07	female	INTRONIC	2	ENSG00000178882	FAM101A	0.142631	4.958	0.332251	0.334322
APOB	rs75660934	12	133140328	C	T	0.818206	-0.0233592	0.00422377	3.2e-08	-0.0233592	0.00422377	0.819163	-0.01691	0.00465904	0.00028	-0.01691	0.00465904	0.305112	female	INTRONIC	2	ENSG00000112787	FBRSL1	0.084153	3.997	0.181794	0.180837
APOB	13:32976640_TTTG_T	13	32976640	TTTG	T	0.517391	0.0307849	0.00320173	6.9e-22	0.0307849	0.00320173	0.516812	0.0385229	0.00351046	5.1e-28	0.0385229	0.00351046	0.103393	female	3PRIME_UTR	2	ENSG00000139597	N4BP2L1	-0.277559	0.426	0.482609	0.483188
APOB	rs763401369	13	50956227	CAGAAGTGCTTT	C	0.33938	0.0183249	0.00332024	3.4e-08	0.0183249	0.00332024	0.339513	0.00743662	0.00364612	0.041	0.00743662	0.00364612	0.0272462	female	INTRONIC	2	ENSG00000176124	DLEU1	0.10698	4.378	0.33938	0.339513
APOB	rs7140110	13	114544024	T	C	0.702517	-0.0285471	0.00343059	8.7e-17	-0.0285471	0.00343059	0.702618	-0.031709	0.00376612	3.8e-17	-0.031709	0.00376612	0.53482	female	INTRONIC	2	ENSG00000183087	GAS6	-0.087152	1.53	0.297483	0.297382
APOB	rs72694393	14	24874193	G	T	0.518615	-0.0288655	0.00315995	6.6e-20	-0.0288655	0.00315995	0.518844	-0.0238807	0.00346181	5.3e-12	-0.0238807	0.00346181	0.287554	female	INTRONIC	2	ENSG00000205978	NYNRIN	0.236818	6.37	0.481385	0.481156
APOB	rs12879801	14	70770582	A	G	0.529993	-0.0236838	0.00314447	5e-14	-0.0236838	0.00314447	0.530091	-0.0275803	0.00345188	1.4e-15	-0.0275803	0.00345188	0.404012	female	INTERGENIC	0			-0.029745	2.199	0.470007	0.469909
APOB	rs13379043	14	74250126	T	C	0.722316	0.0216011	0.00356189	1.3e-09	0.0216011	0.00356189	0.720164	0.0267002	0.00390194	7.8e-12	0.0267002	0.00390194	0.334468	female	INTRONIC	2	ENSG00000156030	ELMSAN1	0.260201	6.692	0.277684	0.279836
APOB	rs17580	14	94847262	T	A	0.951084	-0.0526902	0.00727084	4.3e-13	-0.0526902	0.00727084	0.951132	-0.0327771	0.00798082	4e-05	-0.0327771	0.00798082	0.0651177	female	NON_SYNONYMOUS	7	ENSG00000197249	SERPINA1	3.55374	25.2	0.048916	0.048868
APOB	rs12591300	15	49704741	G	A	0.632735	0.0209429	0.00326129	1.3e-10	0.0209429	0.00326129	0.632824	0.00997228	0.00358756	0.0054	0.00997228	0.00358756	0.0236512	female	INTRONIC	2	ENSG00000166262	FAM227B	-0.043171	2.025	0.367265	0.367176
APOB	rs72749499	15	57295579	A	G	0.927458	-0.033857	0.00605287	2.2e-08	-0.033857	0.00605287	0.927108	-0.0478582	0.00662006	4.9e-13	-0.0478582	0.00662006	0.118553	female	REGULATORY	4			-0.283698	0.409	0.072542	0.072892
APOB	15:58679807_CAGA_C	15	58679807	CAGA	C	0.644533	-0.0253894	0.00328889	1.2e-14	-0.0253894	0.00328889	0.641715	-0.0394515	0.00360318	6.7e-28	-0.0394515	0.00360318	0.00394574	female	REGULATORY	4			-0.083693	1.565	0.355467	0.358285
APOB	rs144268704	15	63792221	A	AGGTTTT	0.662269	-0.0219441	0.00334163	5.1e-11	-0.0219441	0.00334163	0.66204	-0.0162094	0.00365783	9.4e-06	-0.0162094	0.00365783	0.247071	female	UPSTREAM	1	ENSG00000140455	USP3	0.523849	9.625	0.337731	0.33796
APOB	rs12445804	16	11706100	G	A	0.92473	-0.0447332	0.00598051	7.4e-14	-0.0447332	0.00598051	0.925546	-0.0199241	0.0066212	0.0026	-0.0199241	0.0066212	0.00542613	female	REGULATORY	4			0.177111	5.495	0.07527	0.074454
APOB	rs748544467	16	31035381	GC	G	0.622666	-0.0177072	0.00322551	4e-08	-0.0177072	0.00322551	0.625215	-0.014929	0.00355063	2.6e-05	-0.014929	0.00355063	0.562483	female	INTERGENIC	0			-0.066134	1.753	0.377334	0.374785
APOB	rs247617	16	56990716	C	A	0.676247	0.0693325	0.00334011	1e-95	0.0693325	0.00334011	0.675398	0.0456526	0.0036733	1.8e-35	0.0456526	0.0036733	1.84651e-06	female	REGULATORY	4			0.166785	5.337	0.323753	0.324602
APOB	rs34042070	16	72101525	C	G	0.814233	-0.0749548	0.00402824	2.8e-77	-0.0749548	0.00402824	0.813366	-0.0661313	0.00443465	2.7e-50	-0.0661313	0.00443465	0.140811	female	INTRONIC	2	ENSG00000140830	TXNL4B	-0.222314	0.619	0.185767	0.186634
APOB	rs2925979	16	81534790	T	C	0.301313	0.025456	0.00340589	7.8e-14	0.025456	0.00340589	0.302253	0.00615467	0.00374153	0.1	0.00615467	0.00374153	0.00013628	female	INTRONIC	2	ENSG00000153815	CMIP	0.232129	6.305	0.301313	0.302253
APOB	rs4782568	16	83980529	C	G	0.547659	0.018855	0.00316015	2.4e-09	0.018855	0.00316015	0.547561	0.0242757	0.00347204	2.7e-12	0.0242757	0.00347204	0.248252	female	INTRONIC	2	ENSG00000260300	RP11-505K9.4	-0.061587	1.804	0.452341	0.452439
APOB	rs3976	17	1653091	G	A	0.77416	-0.0216004	0.00375717	9e-09	-0.0216004	0.00375717	0.773351	-0.0117459	0.00411912	0.0044	-0.0117459	0.00411912	0.0771375	female	INTRONIC	2	ENSG00000167711	SERPINF2	0.095355	4.184	0.22584	0.226649
APOB	rs55714927	17	7080316	C	T	0.808154	0.0419649	0.003964	3.4e-26	0.0419649	0.003964	0.807285	0.0517009	0.00435318	1.6e-32	0.0517009	0.00435318	0.0981979	female	SYNONYMOUS	5	ENSG00000141505	ASGR1	0.461732	9.034	0.191846	0.192715
APOB	rs34858570	17	17516828	A	ACT	0.783097	-0.0221954	0.00381937	6.2e-09	-0.0221954	0.00381937	0.784825	-0.0128671	0.00420948	0.0022	-0.0128671	0.00420948	0.100763	female	REGULATORY	4			-0.234694	0.57	0.216903	0.215175
APOB	rs3809797	17	27065211	T	C	0.911441	0.0428114	0.00550859	7.7e-15	0.0428114	0.00550859	0.911464	0.0274441	0.00604374	5.6e-06	0.0274441	0.00604374	0.0602145	female	SYNONYMOUS	5	ENSG00000160602	NEK8	0.486715	9.277	0.088559	0.088536
APOB	17:29605511_CTTTTTTTTTTTTTTTTTTTTTTTTTT_C	17	29605511	CTTTTTTTTTTTTTTTTTTTTTTTTTT	C	0.763501	0.0262432	0.00374111	2.3e-12	0.0262432	0.00374111	0.763606	0.0193232	0.00411487	2.7e-06	0.0193232	0.00411487	0.213384	female	REGULATORY	4			0.301326	7.228	0.236499	0.236394
APOB	rs112220485	17	40522713	T	C	0.913511	-0.0310792	0.00558854	2.7e-08	-0.0310792	0.00558854	0.914316	-0.0243801	0.0061761	7.9e-05	-0.0243801	0.0061761	0.42123	female	REGULATORY	4			0.006631	2.724	0.086489	0.085684
APOB	rs62073965	17	45599591	T	C	0.484916	0.0477103	0.00313181	2.1e-52	0.0477103	0.00313181	0.486382	0.0284718	0.00345055	1.6e-16	0.0284718	0.00345055	3.65081e-05	female	REGULATORY	4			-0.234761	0.569	0.484916	0.486382
APOB	rs1801689	17	64210580	A	C	0.970421	-0.0997457	0.00923117	3.2e-27	-0.0997457	0.00923117	0.970064	-0.0787602	0.0100878	5.8e-15	-0.0787602	0.0100878	0.124857	female	NON_SYNONYMOUS	7	ENSG00000091583	APOH	3.68819	25.7	0.029579	0.029936
APOB	rs77542162	17	67081278	A	G	0.977109	-0.143887	0.0104492	3.9e-43	-0.143887	0.0104492	0.977079	-0.175291	0.0114955	1.7e-52	-0.175291	0.0114955	0.0432263	female	NON_SYNONYMOUS	7	ENSG00000154262	ABCA6	4.0209	27.9	0.022891	0.022921
APOB	rs8076052	17	73779198	A	C	0.707464	0.0247766	0.00343988	5.9e-13	0.0247766	0.00343988	0.705509	0.0235162	0.00377585	4.7e-10	0.0235162	0.00377585	0.805095	female	REGULATORY	4			-0.159106	0.945	0.292536	0.294491
APOB	rs11669443	19	1109215	G	A	0.764718	0.0198313	0.00354099	2.1e-08	0.0198313	0.00354099	0.763977	-0.00293831	0.00393688	0.46	-0.00293831	0.00393688	1.70673e-05	female	SPLICE_SITE	5	ENSG00000064932	SBNO2	0.534565	9.723	0.235282	0.236023
APOB	rs143020224	19	11187324	C	G	0.881409	0.215176	0.00465347	0	0.215176	0.00465347	0.881651	0.206505	0.0051776	7.5e-306	0.206505	0.0051776	0.212923	female	INTERGENIC	0			-0.151485	0.995	0.118591	0.118349
APOB	rs8112975	19	18340910	A	G	0.72696	-0.0223476	0.00342523	6.8e-11	-0.0223476	0.00342523	0.728011	-0.0112785	0.00381305	0.0031	-0.0112785	0.00381305	0.0308051	female	REGULATORY	4			0.230376	6.28	0.27304	0.271989
APOB	rs8107974	19	19388500	A	T	0.923551	0.0608209	0.00565622	5.7e-27	0.0608209	0.00565622	0.923172	0.177174	0.00629156	1.8e-174	0.177174	0.00629156	4.8965e-43	female	REGULATORY	4			-0.003562	2.57	0.076449	0.076828
APOB	rs56113850	19	41353107	T	C	0.421176	-0.0216545	0.00304205	1.1e-12	-0.0216545	0.00304205	0.423822	-0.0115725	0.00338101	0.00062	-0.0115725	0.00338101	0.0266405	female	INTRONIC	2	ENSG00000255974	CYP2A6	-0.135628	1.107	0.421176	0.423822
APOB	rs62119267	19	45134682	A	C	0.977071	0.407631	0.010233	0	0.407631	0.010233	0.97719	0.349462	0.011424	1.7e-205	0.349462	0.011424	0.000148997	female	INTRONIC	2	ENSG00000216588	IGSF23	0.060996	3.608	0.022929	0.02281
APOB	rs281379	19	49214274	G	A	0.47421	-0.0444374	0.00300698	2e-49	-0.0444374	0.00300698	0.477561	-0.0333876	0.00335273	2.3e-23	-0.0333876	0.00335273	0.0141462	female	DOWNSTREAM	1	ENSG00000176909	MAMSTR	0.130974	4.771	0.47421	0.477561
APOB	rs386811230	19	57081372	T	TAC	0.409723	0.021228	0.00328111	9.8e-11	0.021228	0.00328111	0.408402	0.00845138	0.00365558	0.021	0.00845138	0.00365558	0.0092942	female	INTRONIC	2	ENSG00000197016	ZNF470	-0.072463	1.683	0.409723	0.408402
APOB	rs35081008	19	58662235	C	T	0.853886	0.0322252	0.00427405	4.7e-14	0.0322252	0.00427405	0.852088	0.0347328	0.00474352	2.4e-13	0.0347328	0.00474352	0.694518	female	REGULATORY	4			0.027442	3.053	0.146114	0.147912
APOB	rs4642011	20	4029830	C	T	0.840956	-0.0270703	0.0042926	2.9e-10	-0.0270703	0.0042926	0.841227	-0.00532506	0.0047287	0.26	-0.00532506	0.0047287	0.000661904	female	INTERGENIC	0			-0.09905	1.415	0.159044	0.158773
APOB	rs73075609	20	5580789	C	T	0.972596	-0.0698737	0.00962938	4e-13	-0.0698737	0.00962938	0.972972	-0.0627781	0.0106662	4e-09	-0.0627781	0.0106662	0.621459	female	INTRONIC	2	ENSG00000125772	GPCPD1	0.238698	6.397	0.027404	0.027028
APOB	rs2618567	20	17844492	G	T	0.341771	0.0425713	0.00330025	4.5e-38	0.0425713	0.00330025	0.340046	0.0384544	0.003629	3.1e-26	0.0384544	0.003629	0.401308	female	REGULATORY	4			0.455313	8.971	0.341771	0.340046
APOB	rs5841064	20	25591431	C	CA	0.557608	-0.0230214	0.00315532	3e-13	-0.0230214	0.00315532	0.558656	-0.0113241	0.00346828	0.0011	-0.0113241	0.00346828	0.0126056	female	DOWNSTREAM	1	ENSG00000170191	NANP	-0.441507	0.135	0.442392	0.441344
APOB	rs551270728	20	34125008	C	CTT	0.873426	0.0329738	0.00479826	6.3e-12	0.0329738	0.00479826	0.87297	0.0292841	0.0052545	2.5e-08	0.0292841	0.0052545	0.604089	female	UPSTREAM	1	ENSG00000125991	ERGIC3	-0.179302	0.825	0.126574	0.12703
APOB	rs1883711	20	39179822	G	C	0.968379	-0.132987	0.00908592	1.6e-48	-0.132987	0.00908592	0.968875	-0.144832	0.0101068	1.4e-46	-0.144832	0.0101068	0.383445	female	REGULATORY	4			1.64118	17.1	0.031621	0.031125
APOB	rs1800961	20	43042364	C	T	0.968743	0.0580384	0.00899383	1.1e-10	0.0580384	0.00899383	0.968453	0.0457803	0.00983306	3.2e-06	0.0457803	0.00983306	0.357638	female	NON_SYNONYMOUS	7	ENSG00000101076	HNF4A	2.32567	22.1	0.031257	0.031547
APOB	rs6065904	20	44534651	G	A	0.785843	-0.047573	0.00381141	9.4e-36	-0.047573	0.00381141	0.785678	-0.0460717	0.00418532	3.5e-28	-0.0460717	0.00418532	0.790845	female	REGULATORY	4			0.061116	3.61	0.214157	0.214322
APOB	rs6090040	20	62692060	A	C	0.47983	0.0178545	0.00315049	1.5e-08	0.0178545	0.00315049	0.479317	0.0180008	0.0034579	1.9e-07	0.0180008	0.0034579	0.97505	female	DOWNSTREAM	1	ENSG00000237371	RP13-152O15.5	0.014889	2.853	0.47983	0.479317
APOB	rs73906034	21	40788127	G	A	0.824394	0.0308115	0.00412247	7.8e-14	0.0308115	0.00412247	0.826809	0.0186646	0.00456658	4.4e-05	0.0186646	0.00456658	0.0483329	female	INTRONIC	2	ENSG00000157578	LCA5L	0.009532	2.769	0.175606	0.173191
APOB	rs4680	22	19951271	G	A	0.483332	-0.0180635	0.00314349	9.1e-09	-0.0180635	0.00314349	0.482342	-0.0102733	0.00344892	0.0029	-0.0102733	0.00344892	0.0950432	female	NON_SYNONYMOUS	7	ENSG00000093010	COMT	0.88537	12.61	0.483332	0.482342
APOB	rs13268	22	45996298	A	G	0.974368	0.0551221	0.00993385	2.9e-08	0.0551221	0.00993385	0.974869	0.0279507	0.0109721	0.011	0.0279507	0.0109721	0.0663892	female	NON_SYNONYMOUS	7	ENSG00000077942	FBLN1	3.56697	25.2	0.025632	0.025131
APOB	rs35143646	23	2856155	C	T	0.342016	-0.0250066	0.00330883	4.1e-14	-0.0500132	0.00661766	0.338726	-0.0134877	0.00257007	1.5e-07	-0.0269754	0.00514014	0.00597163	female	NON_SYNONYMOUS	7	ENSG00000157399	ARSE	2.24295	21.7	0.342016	0.338726
APOB	X:109833687_GGT_G	23	109833687	GGT	G	0.644726	0.0290122	0.00347614	7.1e-17	0.0580244	0.00695228	0.643244	0.0445179	0.00269842	3.8e-61	0.0890358	0.00539684	0.000425781	female	INTERGENIC	0			0.436912	8.785	0.355274	0.356756
AST	rs79412885	1	9241839	G	A	0.925694	0.0426349	0.00637293	2.2e-11	0.0426349	0.00637293	0.925691	0.0421078	0.00691167	1.1e-09	0.0421078	0.00691167	0.955289	female	REGULATORY	4			0.21013	5.99	0.074306	0.074309
AST	rs36086195	1	16510894	C	T	0.419014	-0.0332576	0.00333622	2.1e-23	-0.0332576	0.00333622	0.421193	-0.0314063	0.00360401	2.9e-18	-0.0314063	0.00360401	0.706204	female	REGULATORY	4			-0.46124	0.117	0.419014	0.421193
AST	1:28580476_CA_C	1	28580476	CA	C	0.654424	0.0267197	0.00348465	1.7e-14	0.0267197	0.00348465	0.653324	0.0120231	0.00377619	0.0015	0.0120231	0.00377619	0.00423384	female	INTERGENIC	0			-0.224076	0.612	0.345576	0.346676
AST	rs12733512	1	59646978	C	T	0.724131	0.0217478	0.00368514	3.6e-09	0.0217478	0.00368514	0.723448	0.0197171	0.0039886	7.7e-07	0.0197171	0.0039886	0.708441	female	INTRONIC	2	ENSG00000224609	RP11-470E16.1	0.025846	3.027	0.275869	0.276552
AST	rs11208686	1	66070602	G	A	0.817724	-0.034596	0.00426542	5e-16	-0.034596	0.00426542	0.818545	-0.0144759	0.00463467	0.0018	-0.0144759	0.00463467	0.00140165	female	INTRONIC	2	ENSG00000116678	LEPR	-0.062172	1.797	0.182276	0.181455
AST	rs1002436	1	89146852	A	G	0.435844	-0.0242213	0.00330922	2.5e-13	-0.0242213	0.00330922	0.437708	-0.0232162	0.00358373	9.3e-11	-0.0232162	0.00358373	0.836751	female	INTRONIC	2	ENSG00000237505	RP11-76N22.2	-0.052703	1.908	0.435844	0.437708
AST	rs11165134	1	94860629	T	A	0.458265	-0.0188954	0.00331454	1.2e-08	-0.0188954	0.00331454	0.458105	-0.015327	0.00358801	1.9e-05	-0.015327	0.00358801	0.465066	female	REGULATORY	4			0.006393	2.721	0.458265	0.458105
AST	rs333947	1	110470764	G	A	0.850197	0.0521799	0.00460408	9e-30	0.0521799	0.00460408	0.85172	0.0472933	0.00500525	3.4e-21	0.0472933	0.00500525	0.472425	female	REGULATORY	4			1.85066	18.58	0.149803	0.14828
AST	rs143634417	1	150748134	C	CTTATT	0.658419	-0.0281774	0.00348087	5.7e-16	-0.0281774	0.00348087	0.657651	-0.0213713	0.00377381	1.5e-08	-0.0213713	0.00377381	0.184943	female	REGULATORY	4			-0.204936	0.695	0.341581	0.342349
AST	rs35388680	1	155130525	C	CA	0.591852	0.0351417	0.00335177	1e-25	0.0351417	0.00335177	0.595635	0.0115859	0.00362477	0.0014	0.0115859	0.00362477	1.83003e-06	female	INTERGENIC	0			0.22112	6.149	0.408148	0.404365
AST	rs61804164	1	161623025	G	C	0.877176	-0.065678	0.0050963	5.3e-38	-0.065678	0.0050963	0.876271	-0.050679	0.00550714	3.5e-20	-0.050679	0.00550714	0.0456123	female	REGULATORY	4			0.021437	2.956	0.122824	0.123729
AST	rs2491438	1	183809184	T	C	0.79634	-0.0399691	0.00408431	1.3e-22	-0.0399691	0.00408431	0.797695	-0.0317325	0.00442969	7.9e-13	-0.0317325	0.00442969	0.171622	female	INTRONIC	2	ENSG00000143344	RGL1	0.137571	4.877	0.20366	0.202305
AST	rs4951163	1	205023764	T	C	0.0825937	-0.0360673	0.00598918	1.7e-09	-0.0360673	0.00598918	0.0828603	-0.0257534	0.00648727	7.2e-05	-0.0257534	0.00648727	0.242744	female	INTRONIC	2	ENSG00000184144	CNTN2	-0.171541	0.869	0.0825937	0.0828603
AST	rs113785232	1	228661944	G	A	0.967562	-0.0529725	0.0095296	2.7e-08	-0.0529725	0.0095296	0.968646	-0.0151744	0.0105225	0.15	-0.0151744	0.0105225	0.00775573	female	INTERGENIC	0			-0.206272	0.689	0.032438	0.031354
AST	rs141306206	2	27745764	GT	G	0.439959	0.0236185	0.00333861	1.5e-12	0.0236185	0.00333861	0.440284	0.0136848	0.0036104	0.00015	0.0136848	0.0036104	0.0433738	female	INTRONIC	2	ENSG00000084734	GCKR	-0.108397	1.33	0.439959	0.440284
AST	rs4299376	2	44072576	G	T	0.323829	-0.0246293	0.0035221	2.7e-12	-0.0246293	0.0035221	0.322966	-0.0163463	0.00380732	1.8e-05	-0.0163463	0.00380732	0.110266	female	INTRONIC	2	ENSG00000143921	ABCG8	-0.226056	0.604	0.323829	0.322966
AST	rs6725455	2	48296490	T	C	0.736743	-0.022117	0.00374468	3.5e-09	-0.022117	0.00374468	0.739753	-0.0117154	0.00406364	0.0039	-0.0117154	0.00406364	0.0597914	female	INTRONIC	2	ENSG00000230773	AC079807.4	-0.029138	2.207	0.263257	0.260247
AST	rs10198333	2	60490773	A	G	0.489053	0.0235342	0.00329848	9.7e-13	0.0235342	0.00329848	0.488955	0.00597939	0.00356663	0.094	0.00597939	0.00356663	0.000302047	female	REGULATORY	4			0.062406	3.632	0.489053	0.488955
AST	rs10647217	2	85453713	T	TCTC	0.387582	-0.0198678	0.00343095	7e-09	-0.0198678	0.00343095	0.387387	-0.0152285	0.00371042	4.1e-05	-0.0152285	0.00371042	0.358607	female	REGULATORY	4			-0.021524	2.312	0.387582	0.387387
AST	rs6734238	2	113841030	A	G	0.598355	0.0270568	0.00335625	7.5e-16	0.0270568	0.00335625	0.596593	0.0187662	0.00363087	2.4e-07	0.0187662	0.00363087	0.0935919	female	REGULATORY	4			-0.096008	1.444	0.401645	0.403407
AST	rs202017507	2	136696408	C	CA	0.960048	0.0506492	0.00893021	1.4e-08	0.0506492	0.00893021	0.960015	-0.000622553	0.00968519	0.95	-0.000622553	0.00968519	9.9454e-05	female	INTRONIC	2	ENSG00000115866	DARS	-0.097612	1.429	0.039952	0.039985
AST	rs1549578	2	160668543	A	G	0.576395	0.0197289	0.00337244	4.9e-09	0.0197289	0.00337244	0.574981	0.010036	0.00364263	0.0059	0.010036	0.00364263	0.0508662	female	INTRONIC	2	ENSG00000054219	LY75	0.266327	6.774	0.423605	0.425019
AST	rs504979	2	169771859	T	C	0.373756	0.0225642	0.00340396	3.4e-11	0.0225642	0.00340396	0.376494	0.0188717	0.00367494	2.8e-07	0.0188717	0.00367494	0.461035	female	UPSTREAM	1	ENSG00000152253	SPC25	-0.03224	2.166	0.373756	0.376494
AST	rs2244492	2	179554305	C	T	0.626818	-0.019266	0.0034029	1.5e-08	-0.019266	0.0034029	0.628274	-0.0288116	0.00368179	5.1e-15	-0.0288116	0.00368179	0.0569135	female	NON_SYNONYMOUS	7	ENSG00000155657	TTN	2.70494	23	0.373182	0.371726
AST	rs7625680	3	11378069	G	A	0.362274	0.0188477	0.00342757	3.8e-08	0.0188477	0.00342757	0.363708	0.0106302	0.00370412	0.0041	0.0106302	0.00370412	0.10346	female	INTRONIC	2	ENSG00000197548	ATG7	-0.041716	2.043	0.362274	0.363708
AST	rs7612234	3	33132144	A	G	0.287743	-0.028933	0.00364416	2e-15	-0.028933	0.00364416	0.288656	-0.0218638	0.00393423	2.7e-08	-0.0218638	0.00393423	0.187427	female	3PRIME_UTR	2	ENSG00000188167	TMPPE	-0.000654	2.613	0.287743	0.288656
AST	rs56287545	3	45989461	C	A	0.987835	-0.140366	0.0150603	1.2e-20	-0.140366	0.0150603	0.988105	-0.0872425	0.0164834	1.2e-07	-0.0872425	0.0164834	0.017346	female	INTRONIC	2	ENSG00000163820	FYCO1	-0.059881	1.824	0.012165	0.011895
AST	rs774116710	3	58424303	CAATT	C	0.627454	-0.055217	0.00341366	7.5e-59	-0.055217	0.00341366	0.62742	-0.0499221	0.00368032	6.5e-42	-0.0499221	0.00368032	0.29151	female	UPSTREAM	1	ENSG00000168291	PDHB	0.758217	11.62	0.372546	0.37258
AST	rs113177823	3	132217703	G	A	0.945238	0.0427392	0.00733141	5.6e-09	0.0427392	0.00733141	0.94598	0.0358924	0.00797553	6.8e-06	0.0358924	0.00797553	0.527375	female	INTRONIC	2	ENSG00000138246	DNAJC13	-0.185979	0.789	0.054762	0.05402
AST	rs4679903	3	160328568	C	A	0.710072	-0.0272994	0.00362901	5.4e-14	-0.0272994	0.00362901	0.712094	-0.0120375	0.00393792	0.0022	-0.0120375	0.00393792	0.00437215	female	INTERGENIC	0			-0.024768	2.267	0.289928	0.287906
AST	rs79287178	3	172294500	G	A	0.969078	0.0993053	0.0100004	3.1e-23	0.0993053	0.0100004	0.968557	0.100793	0.0107293	5.8e-21	0.100793	0.0107293	0.919209	female	INTRONIC	2	ENSG00000223387	RP11-408H1.3	-0.129308	1.156	0.030922	0.031443
AST	rs9898	3	186390627	C	T	0.671504	0.0202538	0.00350924	7.9e-09	0.0202538	0.00350924	0.671125	0.00281546	0.00379736	0.46	0.00281546	0.00379736	0.000744566	female	NON_SYNONYMOUS	7	ENSG00000113905	HRG	0.871918	12.51	0.328496	0.328875
AST	rs11932940	4	23925987	G	A	0.311238	-0.0201919	0.00360332	2.1e-08	-0.0201919	0.00360332	0.311835	-0.0188718	0.00390802	1.4e-06	-0.0188718	0.00390802	0.803871	female	INTERGENIC	0			-0.179553	0.823	0.311238	0.311835
AST	rs71633359	4	88183820	T	C	0.679297	0.0349776	0.00362077	4.4e-22	0.0349776	0.00362077	0.679042	0.0440849	0.00390491	1.5e-29	0.0440849	0.00390491	0.087227	female	INTRONIC	2	ENSG00000250572	RP11-529H2.1	-0.093594	1.467	0.320703	0.320958
AST	rs7678710	4	99833675	T	C	0.579836	-0.0218832	0.00334417	6e-11	-0.0218832	0.00334417	0.578956	-0.0173965	0.0036191	1.5e-06	-0.0173965	0.0036191	0.362547	female	REGULATORY	4			-0.125042	1.19	0.420164	0.421044
AST	rs13107325	4	103188709	C	T	0.926461	-0.0694545	0.00631787	4.1e-28	-0.0694545	0.00631787	0.924129	-0.0597631	0.0067524	8.7e-19	-0.0597631	0.0067524	0.294621	female	NON_SYNONYMOUS	7	ENSG00000138821	SLC39A8	2.72453	23	0.073539	0.075871
AST	rs4835265	4	146821410	C	A	0.841937	-0.0493983	0.0045194	8.3e-28	-0.0493983	0.0045194	0.841042	-0.0369674	0.00488526	3.8e-14	-0.0369674	0.00488526	0.0617805	female	INTRONIC	2	ENSG00000151612	ZNF827	0.652627	10.76	0.158063	0.158958
AST	rs10075805	5	31021358	A	G	0.717328	0.0281405	0.00366625	1.6e-14	0.0281405	0.00366625	0.719146	0.0196254	0.00397321	7.8e-07	0.0196254	0.00397321	0.115247	female	REGULATORY	4			1.46117	16.05	0.282672	0.280854
AST	5:39528545_GTA_G	5	39528545	GTA	G	0.71633	-0.0365398	0.00373977	1.5e-22	-0.0365398	0.00373977	0.716853	-0.028433	0.00404951	2.2e-12	-0.028433	0.00404951	0.141372	female	DOWNSTREAM	1	ENSG00000271334	CTD-2078B5.2	-0.499386	0.089	0.28367	0.283147
AST	rs200591658	5	70167426	A	G	0.404481	0.0218911	0.00345033	2.2e-10	0.0218911	0.00345033	0.403942	0.0155968	0.00373354	2.9e-05	0.0155968	0.00373354	0.215667	female	INTERGENIC	0			0.272895	6.86	0.404481	0.403942
AST	rs1200503	5	72351062	C	G	0.533475	0.0409655	0.00329975	2.2e-35	0.0409655	0.00329975	0.533052	0.0317088	0.00357249	6.9e-19	0.0317088	0.00357249	0.0569878	female	INTRONIC	2	ENSG00000157107	FCHO2	0.108292	4.4	0.466525	0.466948
AST	rs199554719	5	74347993	CAT	C	0.956292	-0.0448125	0.00809495	3.1e-08	-0.0448125	0.00809495	0.957305	-0.0430278	0.00885596	1.2e-06	-0.0430278	0.00885596	0.881753	female	REGULATORY	4			0.146715	5.023	0.043708	0.042695
AST	rs27291	5	96350270	G	A	0.459183	0.0205836	0.00334394	7.5e-10	0.0205836	0.00334394	0.461911	0.0143405	0.00361949	7.4e-05	0.0143405	0.00361949	0.205181	female	INTRONIC	2	ENSG00000113441	LNPEP	-0.164122	0.913	0.459183	0.461911
AST	rs7446144	5	117661961	G	T	0.369034	-0.0187851	0.00343662	4.6e-08	-0.0187851	0.00343662	0.368298	-0.00471864	0.00373317	0.21	-0.00471864	0.00373317	0.00556814	female	INTERGENIC	0			-0.271558	0.444	0.369034	0.368298
AST	rs58265464	5	149408929	G	A	0.891242	0.0312615	0.00528713	3.4e-09	0.0312615	0.00528713	0.892769	0.0236726	0.00575157	3.9e-05	0.0236726	0.00575157	0.331356	female	NONCODING_CHANGE	5	ENSG00000238369	snoU13	0.332403	7.624	0.108758	0.107231
AST	6:13523149_TA_T	6	13523149	TA	T	0.295146	-0.030732	0.00371471	1.3e-16	-0.030732	0.00371471	0.29518	-0.0250944	0.00401958	4.3e-10	-0.0250944	0.00401958	0.302994	female	REGULATORY	4			0.270816	6.833	0.295146	0.29518
AST	rs16879023	6	16753147	G	A	0.856431	0.0264635	0.00473286	2.3e-08	0.0264635	0.00473286	0.856053	0.0184391	0.00510436	0.0003	0.0184391	0.00510436	0.249001	female	REGULATORY	4			0.052969	3.474	0.143569	0.143947
AST	rs6456455	6	21904210	A	G	0.389652	-0.0220033	0.00338391	7.9e-11	-0.0220033	0.00338391	0.388564	-0.0104965	0.00366275	0.0042	-0.0104965	0.00366275	0.0210255	female	INTRONIC	2	ENSG00000272168	CASC15	0.12815	4.725	0.389652	0.388564
AST	rs4607429	6	32583831	G	C	0.853426	0.0760578	0.00469689	5.6e-59	0.0760578	0.00469689	0.853713	0.0796426	0.00507537	1.7e-55	0.0796426	0.00507537	0.604184	female	REGULATORY	4			0.41005	8.506	0.146574	0.146287
AST	6:35218489_CT_C	6	35218489	CT	C	0.14773	0.0331939	0.00470357	1.7e-12	0.0331939	0.00470357	0.148309	0.013885	0.00507684	0.0062	0.013885	0.00507684	0.00527131	female	3PRIME_UTR	2	ENSG00000146197	SCUBE3	-0.197564	0.73	0.14773	0.148309
AST	rs4711750	6	43757082	T	A	0.499888	-0.0199392	0.00330157	1.5e-09	-0.0199392	0.00330157	0.502723	-0.0145184	0.00356351	4.6e-05	-0.0145184	0.00356351	0.264474	female	DOWNSTREAM	1	ENSG00000112715	VEGFA	0.970113	13.22	0.499888	0.497277
AST	rs544562035	6	117375854	A	AT	0.717854	-0.0214473	0.00374405	1e-08	-0.0214473	0.00374405	0.71919	-0.014436	0.00405618	0.00037	-0.014436	0.00405618	0.204027	female	INTERGENIC	0			-0.177119	0.837	0.282146	0.28081
AST	rs778641135	6	135418632	TTAC	T	0.74005	0.023257	0.00378526	8e-10	0.023257	0.00378526	0.741433	0.0183095	0.0041026	8.1e-06	0.0183095	0.0041026	0.375445	female	REGULATORY	4			1.06459	13.85	0.25995	0.258567
AST	6:160560880_CATG_C	6	160560880	CATG	C	0.812426	0.0240562	0.00422622	1.3e-08	0.0240562	0.00422622	0.812315	0.0202895	0.00457993	9.4e-06	0.0202895	0.00457993	0.545563	female	INFRAME	6	ENSG00000175003	SLC22A1	1.06343	13.85	0.187574	0.187685
AST	rs767298	7	7274584	G	T	0.366243	0.0202909	0.00345718	4.4e-09	0.0202909	0.00345718	0.365013	0.0209177	0.00374589	2.3e-08	0.0209177	0.00374589	0.902136	female	INTRONIC	2	ENSG00000106392	C1GALT1	-0.020267	2.329	0.366243	0.365013
AST	7:17917359_CA_C	7	17917359	CA	C	0.585639	0.0265724	0.00335026	2.2e-15	0.0265724	0.00335026	0.584515	0.0223796	0.00362301	6.5e-10	0.0223796	0.00362301	0.395508	female	INTRONIC	2	ENSG00000071189	SNX13	0.575959	10.1	0.414361	0.415485
AST	rs445	7	92408370	C	T	0.906118	-0.0310791	0.00564674	3.7e-08	-0.0310791	0.00564674	0.906226	-0.0118194	0.00612646	0.054	-0.0118194	0.00612646	0.0208006	female	REGULATORY	4			0.003258	2.673	0.093882	0.093774
AST	7:127577115_GAAT_G	7	127577115	GAAT	G	0.67747	0.023179	0.00353799	5.7e-11	0.023179	0.00353799	0.677154	0.0119269	0.00384001	0.0019	0.0119269	0.00384001	0.0311622	female	REGULATORY	4			0.584431	10.17	0.32253	0.322846
AST	rs73465029	7	128701916	G	C	0.823335	0.025668	0.00433073	3.1e-09	0.025668	0.00433073	0.825033	0.0127553	0.00470241	0.0067	0.0127553	0.00470241	0.0433956	female	DOWNSTREAM	1	ENSG00000238733	snoU13	-0.230245	0.587	0.176665	0.174967
AST	7:134889884_TG_T	7	134889884	TG	T	0.267001	-0.020437	0.00372556	4.1e-08	-0.020437	0.00372556	0.267579	-0.0113825	0.00403047	0.0047	-0.0113825	0.00403047	0.0990046	female	INTRONIC	2	ENSG00000105875	WDR91	-0.148491	1.015	0.267001	0.267579
AST	rs7833103	8	8206753	A	G	0.486068	-0.0300553	0.00331849	1.3e-19	-0.0300553	0.00331849	0.489778	-0.0230015	0.00358873	1.5e-10	-0.0230015	0.00358873	0.148986	female	INTRONIC	2	ENSG00000182319	SGK223	-0.378608	0.212	0.486068	0.489778
AST	rs876435	8	22873533	G	A	0.408159	0.0236885	0.00338149	2.5e-12	0.0236885	0.00338149	0.409269	0.0174559	0.00366537	1.9e-06	0.0174559	0.00366537	0.211377	female	INTRONIC	2	ENSG00000008853	RHOBTB2	0.042857	3.306	0.408159	0.409269
AST	rs1030431	8	59311697	A	G	0.332774	-0.0222269	0.00351806	2.7e-10	-0.0222269	0.00351806	0.333447	-0.015376	0.00379339	5e-05	-0.015376	0.00379339	0.185439	female	INTERGENIC	0			0.107522	4.387	0.332774	0.333447
AST	8:61512625_TA_T	8	61512625	TA	T	0.708038	-0.0240375	0.00365574	4.9e-11	-0.0240375	0.00365574	0.7068	-0.0168768	0.00396815	2.1e-05	-0.0168768	0.00396815	0.184449	female	REGULATORY	4			-0.136789	1.099	0.291962	0.2932
AST	rs7823971	8	72471728	C	A	0.802815	-0.0247262	0.0041469	2.5e-09	-0.0247262	0.0041469	0.802812	-0.00991255	0.00449644	0.027	-0.00991255	0.00449644	0.0154433	female	INTRONIC	2	ENSG00000253379	RP11-1102P16.1	0.034639	3.17	0.197185	0.197188
AST	rs13257363	8	142252580	G	A	0.590622	0.0259072	0.00335961	1.2e-14	0.0259072	0.00335961	0.589894	0.0200028	0.0036292	3.6e-08	0.0200028	0.0036292	0.232521	female	INTRONIC	2	ENSG00000022567	SLC45A4	-0.360278	0.241	0.409378	0.410106
AST	rs190804153	9	33175018	T	A	0.477652	-0.0267735	0.00335363	1.4e-15	-0.0267735	0.00335363	0.476867	-0.0299716	0.00362591	1.4e-16	-0.0299716	0.00362591	0.517299	female	INTRONIC	2	ENSG00000233554	RP11-326F20.5	-0.25392	0.501	0.477652	0.476867
AST	rs13294683	9	82279767	C	T	0.899018	-0.030714	0.00547409	2e-08	-0.030714	0.00547409	0.899513	-0.0359335	0.00593147	1.4e-09	-0.0359335	0.00593147	0.51785	female	INTRONIC	2	ENSG00000106829	TLE4	0.609321	10.39	0.100982	0.100487
AST	rs7018885	9	95892726	T	C	0.74681	0.0241496	0.00381987	2.6e-10	0.0241496	0.00381987	0.745877	0.0230037	0.00412911	2.5e-08	0.0230037	0.00412911	0.838577	female	REGULATORY	4			0.212159	6.02	0.25319	0.254123
AST	rs2800290	9	103331405	T	C	0.582665	-0.0202433	0.00335747	1.6e-09	-0.0202433	0.00335747	0.58311	-0.027045	0.00362839	9.1e-14	-0.027045	0.00362839	0.168853	female	INTRONIC	2	ENSG00000241697	TMEFF1	0.229295	6.265	0.417335	0.41689
AST	rs7041363	9	117146043	C	G	0.513066	0.0288258	0.00332385	4.2e-18	0.0288258	0.00332385	0.513448	0.038388	0.00358816	1e-26	0.038388	0.00358816	0.0505807	female	REGULATORY	4			0.465043	9.067	0.486934	0.486552
AST	rs62586005	9	133007856	T	C	0.972277	0.0681523	0.0110493	6.9e-10	0.0681523	0.0110493	0.972468	0.042753	0.0119947	0.00036	0.042753	0.0119947	0.119364	female	INTERGENIC	0			-0.224297	0.611	0.027723	0.027532
AST	9:136138765_GCGCCCACCACTA_G	9	136138765	GCGCCCACCACTA	G	0.816372	0.0589395	0.00427455	3e-43	0.0589395	0.00427455	0.815429	0.0500564	0.00460152	1.5e-27	0.0500564	0.00460152	0.157252	female	INTRONIC	2	ENSG00000175164	ABO	-0.217995	0.637	0.183628	0.184571
AST	rs56278466	10	17875857	T	G	0.338777	-0.150619	0.00346129	0	-0.150619	0.00346129	0.33654	-0.146343	0.00375076	0	-0.146343	0.00375076	0.402139	female	INTRONIC	2	ENSG00000183748	MRC1L1	-0.121849	1.215	0.338777	0.33654
AST	rs9663238	10	70983629	A	G	0.302799	-0.0427928	0.00357327	4.8e-33	-0.0427928	0.00357327	0.300509	-0.00372023	0.00386724	0.34	-0.00372023	0.00386724	1.16492e-13	female	INTRONIC	2	ENSG00000156510	HKDC1	-0.327861	0.302	0.302799	0.300509
AST	rs12219971	10	79701526	T	C	0.749374	-0.0334865	0.00379626	1.1e-18	-0.0334865	0.00379626	0.748876	-0.0125022	0.0041187	0.0024	-0.0125022	0.0041187	0.000179473	female	INTERGENIC	0			0.01065	2.786	0.250626	0.251124
AST	rs954439	10	91066460	T	A	0.538452	0.0180972	0.00329193	3.9e-08	0.0180972	0.00329193	0.538932	0.00769776	0.0035672	0.031	0.00769776	0.0035672	0.032159	female	SYNONYMOUS	5	ENSG00000119922	IFIT2	0.000758	2.635	0.461548	0.461068
AST	rs4423123	10	101152720	G	T	0.300359	-0.0558737	0.00359456	1.7e-54	-0.0558737	0.00359456	0.302344	-0.0392134	0.00389563	7.8e-24	-0.0392134	0.00389563	0.00167184	female	REGULATORY	4			0.045597	3.351	0.300359	0.302344
AST	rs72823014	10	115786236	G	A	0.872075	0.0309304	0.00492016	3.2e-10	0.0309304	0.00492016	0.873073	0.0127554	0.00535047	0.017	0.0127554	0.00535047	0.0124049	female	INTERGENIC	0			-0.097246	1.432	0.127925	0.126927
AST	rs375034445	10	121424815	A	AT	0.787721	-0.0331509	0.00402886	1.9e-16	-0.0331509	0.00402886	0.78604	-0.0377748	0.00435236	4e-18	-0.0377748	0.00435236	0.435604	female	INTRONIC	2	ENSG00000151929	BAG3	-0.067153	1.741	0.212279	0.21396
AST	rs111693235	11	1770224	C	G	0.697097	-0.0235425	0.00359617	5.9e-11	-0.0235425	0.00359617	0.698183	-0.00840384	0.00388909	0.031	-0.00840384	0.00388909	0.00426311	female	REGULATORY	4			0.407621	8.48	0.302903	0.301817
AST	rs12806061	11	3008404	G	A	0.695135	0.0201872	0.00358879	1.9e-08	0.0201872	0.00358879	0.695186	0.0172001	0.00388105	9.3e-06	0.0172001	0.00388105	0.572009	female	REGULATORY	4			-0.009402	2.484	0.304865	0.304814
AST	rs35447162	11	6656009	G	GA	0.643697	0.01951	0.0034868	2.2e-08	0.01951	0.0034868	0.641925	0.00763555	0.00377305	0.043	0.00763555	0.00377305	0.0208142	female	REGULATORY	4			0.031181	3.114	0.356303	0.358075
AST	rs10741930	11	22226848	A	G	0.451496	-0.0245416	0.00333634	1.9e-13	-0.0245416	0.00333634	0.451659	-0.0334691	0.00360887	1.8e-20	-0.0334691	0.00360887	0.0693001	female	INTRONIC	2	ENSG00000171714	ANO5	0.140287	4.92	0.451496	0.451659
AST	11:47651577_TATTA_T	11	47651577	TATTA	T	0.942825	-0.0527965	0.00710058	1e-13	-0.0527965	0.00710058	0.943496	-0.0229665	0.0077403	0.003	-0.0229665	0.0077403	0.00451254	female	INTRONIC	2	ENSG00000109919	MTCH2	-0.21659	0.643	0.057175	0.056504
AST	rs1783829	11	57419880	T	C	0.420506	0.0190842	0.00334693	1.2e-08	0.0190842	0.00334693	0.420806	0.0101946	0.00360753	0.0047	0.0101946	0.00360753	0.070846	female	NONCODING_CHANGE	5	ENSG00000254602	AP000662.4	-0.17225	0.865	0.420506	0.420806
AST	11:78128067_CG_C	11	78128067	CG	C	0.83116	0.0279221	0.00444067	3.2e-10	0.0279221	0.00444067	0.832676	0.0309569	0.0048166	1.3e-10	0.0309569	0.0048166	0.643194	female	REGULATORY	4			0.424112	8.653	0.16884	0.167324
AST	rs11607757	11	93866147	T	G	0.882655	0.0521001	0.00512766	3e-24	0.0521001	0.00512766	0.88349	0.0528419	0.00555545	1.9e-21	0.0528419	0.00555545	0.921837	female	REGULATORY	4			-0.257328	0.489	0.117345	0.11651
AST	rs11021166	11	95189805	G	A	0.913898	0.0330627	0.00593715	2.6e-08	0.0330627	0.00593715	0.912846	0.0149391	0.00638329	0.019	0.0149391	0.00638329	0.0376199	female	INTERGENIC	0			-0.005295	2.544	0.086102	0.087154
AST	rs112771035	11	126225876	C	G	0.928412	0.0478102	0.00640294	8.2e-14	0.0478102	0.00640294	0.927925	0.0225486	0.00688277	0.0011	0.0225486	0.00688277	0.00720431	female	REGULATORY	4			0.987124	13.34	0.071588	0.072075
AST	rs751338993	12	10584376	AT	A	0.176891	0.0286047	0.00467899	9.8e-10	0.0286047	0.00467899	0.177862	0.0204323	0.00503621	5e-05	0.0204323	0.00503621	0.234507	female	INTRONIC	2	ENSG00000205809	KLRC2	-0.133229	1.126	0.176891	0.177862
AST	rs540730	12	57807114	T	C	0.247609	0.0383738	0.00381494	8.4e-24	0.0383738	0.00381494	0.246674	0.0315328	0.00413768	2.5e-14	0.0315328	0.00413768	0.224163	female	INTRONIC	2	ENSG00000179912	R3HDM2	-0.621123	0.036	0.247609	0.246674
AST	rs2137537	12	71113087	T	C	0.454455	0.0338158	0.00332556	2.7e-24	0.0338158	0.00332556	0.453999	0.0191782	0.00359359	9.5e-08	0.0191782	0.00359359	0.00279384	female	REGULATORY	4			0.873173	12.52	0.454455	0.453999
AST	rs3184504	12	111884608	T	C	0.481641	0.0181497	0.00329956	3.8e-08	0.0181497	0.00329956	0.482185	0.0162211	0.0035774	5.8e-06	0.0162211	0.0035774	0.691896	female	NON_SYNONYMOUS	7	ENSG00000111252	SH2B3	0.661052	10.83	0.481641	0.482185
AST	rs73229118	12	121234323	C	T	0.942441	0.0461834	0.00706729	6.4e-11	0.0461834	0.00706729	0.942553	0.0360988	0.00767358	2.5e-06	0.0360988	0.00767358	0.333703	female	INTRONIC	2	ENSG00000157837	SPPL3	0.055677	3.519	0.057559	0.057447
AST	rs1778792	13	28443643	G	A	0.435505	0.0216649	0.00334948	9.9e-11	0.0216649	0.00334948	0.43492	0.00694828	0.00362253	0.055	0.00694828	0.00362253	0.00285572	female	REGULATORY	4			0.14799	5.043	0.435505	0.43492
AST	rs9604045	13	113927208	G	T	0.750015	-0.0220605	0.00397962	3e-08	-0.0220605	0.00397962	0.750094	-0.0159931	0.00429567	0.0002	-0.0159931	0.00429567	0.300137	female	UPSTREAM	1	ENSG00000232662	LDHBP1	-0.114877	1.274	0.249985	0.249906
AST	rs1760940	14	20938251	A	C	0.75173	-0.0214244	0.00382505	2.1e-08	-0.0214244	0.00382505	0.752701	-0.0173605	0.00413707	2.7e-05	-0.0173605	0.00413707	0.470745	female	REGULATORY	4			0.595446	10.27	0.24827	0.247299
AST	rs35699929	14	35307733	C	CT	0.564567	-0.0191746	0.00334695	1e-08	-0.0191746	0.00334695	0.564521	-0.014327	0.0036289	7.9e-05	-0.014327	0.0036289	0.326124	female	REGULATORY	4			-0.028663	2.214	0.435433	0.435479
AST	rs61755579	14	50655307	C	T	0.969409	0.0902898	0.00955578	3.4e-21	0.0902898	0.00955578	0.970106	0.083735	0.0104882	1.4e-15	0.083735	0.0104882	0.644097	female	NON_SYNONYMOUS	7	ENSG00000100485	SOS2	2.58774	22.7	0.030591	0.029894
AST	rs560750472	14	55267487	C	CAACTATCTGATCTTTGACAAACCTGACAA	0.430384	0.0192802	0.00335283	8.9e-09	0.0192802	0.00335283	0.43027	0.0206783	0.0036238	1.2e-08	0.0206783	0.0036238	0.77703	female	INTERGENIC	0			-0.031191	2.18	0.430384	0.43027
AST	rs2239222	14	73011885	A	G	0.65091	0.0192034	0.00347966	3.4e-08	0.0192034	0.00347966	0.650586	0.00928485	0.00377199	0.014	0.00928485	0.00377199	0.0532681	female	REGULATORY	4			-0.061857	1.801	0.34909	0.349414
AST	rs1372362	14	88467873	C	T	0.404691	-0.0196165	0.00336466	5.5e-09	-0.0196165	0.00336466	0.403973	-0.00463317	0.0036395	0.2	-0.00463317	0.0036395	0.00250311	female	UPSTREAM	1	ENSG00000140030	GPR65	-0.138817	1.084	0.404691	0.403973
AST	rs28929474	14	94844947	C	T	0.979184	-0.0855953	0.0115909	1.5e-13	-0.0855953	0.0115909	0.979669	-0.171283	0.0126472	8.7e-42	-0.171283	0.0126472	5.888e-07	female	NON_SYNONYMOUS	7	ENSG00000197249	SERPINA1	2.03028	19.97	0.020816	0.020331
AST	rs35492760	15	40330081	G	GTCAA	0.816317	-0.0271919	0.00429656	2.5e-10	-0.0271919	0.00429656	0.815306	-0.0224163	0.00463176	1.3e-06	-0.0224163	0.00463176	0.449706	female	REGULATORY	4			-0.079799	1.605	0.183683	0.184694
AST	rs1077834	15	58723479	T	C	0.781093	0.0238219	0.00400242	2.7e-09	0.0238219	0.00400242	0.780858	0.0212377	0.00431985	8.8e-07	0.0212377	0.00431985	0.660794	female	INTRONIC	2	ENSG00000128918	ALDH1A2	-0.146719	1.027	0.218907	0.219142
AST	rs2959930	15	72598614	G	A	0.225848	-0.022242	0.00399631	2.6e-08	-0.022242	0.00399631	0.224316	-0.0122105	0.00432981	0.0048	-0.0122105	0.00432981	0.0886595	female	INTRONIC	2	ENSG00000140488	CELF6	1.65356	17.18	0.225848	0.224316
AST	rs12148472	15	79231478	T	C	0.871039	-0.0277947	0.00492455	1.7e-08	-0.0277947	0.00492455	0.870498	-0.0145019	0.0053168	0.0064	-0.0145019	0.0053168	0.0666185	female	SPLICE_SITE	5	ENSG00000103811	CTSH	1.4676	16.09	0.128961	0.129502
AST	rs12148610	15	86245928	A	G	0.758419	0.0235434	0.00386521	1.1e-09	0.0235434	0.00386521	0.757471	0.0237244	0.00416424	1.2e-08	0.0237244	0.00416424	0.974586	female	NONCODING_CHANGE	5	ENSG00000259453	RP11-815J21.1	-0.247171	0.524	0.241581	0.242529
AST	rs9935332	16	10848843	A	G	0.894651	0.0295801	0.0054005	4.3e-08	0.0295801	0.0054005	0.894411	0.0174345	0.00582456	0.0028	0.0174345	0.00582456	0.12624	female	REGULATORY	4			0.070764	3.772	0.105349	0.105589
AST	rs74367983	16	54415527	G	A	0.964438	-0.0940886	0.00892954	5.8e-26	-0.0940886	0.00892954	0.96362	-0.049568	0.0095457	2.1e-07	-0.049568	0.0095457	0.000659224	female	INTERGENIC	0			0.148625	5.053	0.035562	0.03638
AST	rs11076256	16	58752466	C	T	0.9146	0.0765675	0.00591	2.2e-38	0.0765675	0.00591	0.914284	0.0640843	0.00636451	7.6e-24	0.0640843	0.00636451	0.15064	female	NON_SYNONYMOUS	7	ENSG00000125166	GOT2	3.2509	24.2	0.0854	0.085716
AST	rs217184	16	72105965	T	C	0.806384	0.025785	0.00418334	7.1e-10	0.025785	0.00418334	0.806096	0.023489	0.0045242	2.1e-07	0.023489	0.0045242	0.709436	female	REGULATORY	4			-0.066977	1.743	0.193616	0.193904
AST	rs28650012	16	80497341	G	C	0.270918	0.0292797	0.00370934	2.9e-15	0.0292797	0.00370934	0.270772	0.0147158	0.00400825	0.00024	0.0147158	0.00400825	0.00765842	female	INTRONIC	2	ENSG00000259867	RP11-525K10.3	-0.139913	1.076	0.270918	0.270772
AST	rs75303800	16	88589963	A	C	0.90061	-0.0323541	0.00563512	9.4e-09	-0.0323541	0.00563512	0.90175	-0.0260948	0.00613791	2.1e-05	-0.0260948	0.00613791	0.452531	female	INTRONIC	2	ENSG00000179588	ZFPM1	0.226362	6.223	0.09939	0.09825
AST	rs117643180	17	7185779	C	A	0.973597	-0.0747096	0.0103382	5e-13	-0.0747096	0.0103382	0.974259	-0.0441004	0.0113316	0.0001	-0.0441004	0.0113316	0.0459861	female	REGULATORY	4			1.31414	15.26	0.026403	0.025741
AST	rs2953016	17	29494693	C	G	0.211629	0.0258241	0.00405601	1.9e-10	0.0258241	0.00405601	0.211926	0.0222762	0.00437882	3.6e-07	0.0222762	0.00437882	0.552232	female	INTRONIC	2	ENSG00000196712	NF1	0.136402	4.858	0.211629	0.211926
AST	rs78625142	17	44368630	C	T	0.845808	0.0334661	0.00503683	3e-11	0.0334661	0.00503683	0.846418	0.0363893	0.00545759	2.6e-11	0.0363893	0.00545759	0.693869	female	INTRONIC	2	ENSG00000228696	ARL17B	0.181057	5.555	0.154192	0.153582
AST	rs7219625	17	76390080	C	T	0.504006	-0.0201078	0.00332209	1.4e-09	-0.0201078	0.00332209	0.503562	-0.0186435	0.00359507	2.2e-07	-0.0186435	0.00359507	0.764831	female	INTRONIC	2	ENSG00000087157	PGS1	-0.220077	0.628	0.495994	0.496438
AST	rs564885	18	55136969	C	G	0.904317	0.0629379	0.00561723	3.9e-29	0.0629379	0.00561723	0.903391	0.0463984	0.00604684	1.7e-14	0.0463984	0.00604684	0.0450725	female	INTRONIC	2	ENSG00000119547	ONECUT2	0.05416	3.493	0.095683	0.096609
AST	rs34878396	19	3546264	C	T	0.987526	0.0843754	0.0148608	1.4e-08	0.0843754	0.0148608	0.98753	0.0560454	0.0160761	0.00049	0.0560454	0.0160761	0.195649	female	NON_SYNONYMOUS	7	ENSG00000161091	MFSD12	4.16954	29.2	0.012474	0.01247
AST	rs12983397	19	7824739	G	T	0.724223	0.0272365	0.00371377	2.2e-13	0.0272365	0.00371377	0.72265	0.0223313	0.00401344	2.6e-08	0.0223313	0.00401344	0.369686	female	UPSTREAM	1	ENSG00000104938	CLEC4M	0.295331	7.151	0.275777	0.27735
AST	rs34536443	19	10463118	G	C	0.953481	0.0559547	0.00805499	3.7e-12	0.0559547	0.00805499	0.954115	0.0225809	0.00877708	0.01	0.0225809	0.00877708	0.00508725	female	NON_SYNONYMOUS	7	ENSG00000105397	TYK2	3.56214	25.2	0.046519	0.045885
AST	rs72999033	19	19366632	C	T	0.93496	-0.0695415	0.00674642	6.5e-25	-0.0695415	0.00674642	0.934599	-0.0813176	0.00730012	8.1e-29	-0.0813176	0.00730012	0.236134	female	NONCODING_CHANGE	5	ENSG00000267629	AC138430.4	0.13356	4.813	0.06504	0.065401
AST	rs7247349	19	33887160	A	C	0.501866	0.025348	0.00329429	1.4e-14	0.025348	0.00329429	0.50281	0.0202142	0.00357392	1.5e-08	0.0202142	0.00357392	0.290872	female	INTRONIC	2	ENSG00000124299	PEPD	-0.226445	0.602	0.498134	0.49719
AST	rs73045269	19	41825191	C	T	0.829673	-0.0249361	0.00439106	1.4e-08	-0.0249361	0.00439106	0.829686	-0.0311854	0.00474738	5.1e-11	-0.0311854	0.00474738	0.333858	female	INTRONIC	2	ENSG00000105329	TGFB1	0.114988	4.51	0.170327	0.170314
AST	rs445925	19	45415640	G	A	0.891376	-0.0295117	0.0052965	2.5e-08	-0.0295117	0.0052965	0.890686	-0.0171813	0.00572518	0.0027	-0.0171813	0.00572518	0.113891	female	DOWNSTREAM	1	ENSG00000130203	APOE	0.124999	4.674	0.108624	0.109314
AST	rs12975366	19	54759361	T	C	0.604574	0.0327652	0.00337015	2.4e-22	0.0327652	0.00337015	0.604016	0.0250646	0.00364868	6.4e-12	0.0250646	0.00364868	0.121055	female	NON_SYNONYMOUS	7	ENSG00000105609	LILRB5	2.00276	19.75	0.395426	0.395984
AST	rs6112857	20	2082732	C	G	0.59317	-0.0213173	0.0033744	2.7e-10	-0.0213173	0.0033744	0.592642	-0.00883254	0.00364755	0.015	-0.00883254	0.00364755	0.0119873	female	NON_SYNONYMOUS	7	ENSG00000125834	STK35	0.86471	12.45	0.40683	0.407358
AST	rs6076592	20	4037441	C	T	0.803883	-0.0253773	0.00416005	1.1e-09	-0.0253773	0.00416005	0.803763	-0.00071653	0.00450281	0.87	-0.00071653	0.00450281	5.7528e-05	female	DOWNSTREAM	1	ENSG00000215063	RPL21P2	-0.431491	0.145	0.196117	0.196237
AST	rs142074404	20	38510525	AAC	A	0.850163	0.0290612	0.00495633	4.5e-09	0.0290612	0.00495633	0.850324	0.0116686	0.00536427	0.03	0.0116686	0.00536427	0.0172461	female	INTERGENIC	0			0.773171	11.74	0.149837	0.149676
AST	rs412662	21	30721382	T	C	0.521999	-0.0213432	0.00331719	1.2e-10	-0.0213432	0.00331719	0.520698	-0.0103624	0.00357634	0.0038	-0.0103624	0.00357634	0.0243773	female	REGULATORY	4			0.012248	2.811	0.478001	0.479302
AST	22:30506372_CT_C	22	30506372	CT	C	0.560069	-0.0234154	0.00340475	6.1e-12	-0.0234154	0.00340475	0.559522	-0.0173701	0.00369271	2.6e-06	-0.0173701	0.00369271	0.228754	female	INTRONIC	2	ENSG00000176635	HORMAD2	-0.339021	0.279	0.439931	0.440478
AST	rs132641	22	36544729	A	G	0.171148	-0.0268098	0.00438151	9.4e-10	-0.0268098	0.00438151	0.172408	-0.0378412	0.00473469	1.3e-15	-0.0378412	0.00473469	0.0872586	female	INTRONIC	2	ENSG00000128284	APOL3	0.274297	6.879	0.171148	0.172408
AST	rs738408	22	44324730	C	T	0.78398	-0.101764	0.0040067	2.6e-142	-0.101764	0.0040067	0.783686	-0.117163	0.00432781	2.1e-161	-0.117163	0.00432781	0.00902803	female	SYNONYMOUS	5	ENSG00000100344	PNPLA3	-0.132669	1.13	0.21602	0.216314
BFFM	rs2281175	1	1665702	T	C	0.592268	-0.0221283	0.00325497	1.1e-11	-0.0221283	0.00325497	0.595704	-0.0165582	0.00347453	1.9e-06	-0.0165582	0.00347453	0.242024	female	INTRONIC	2	ENSG00000215790	SLC35E2	0.049846	3.422	0.407732	0.404296
BFFM	rs35123409	1	7878568	C	T	0.843188	-0.0247229	0.00417957	3.3e-09	-0.0247229	0.00417957	0.844015	-0.0103785	0.00448456	0.021	-0.0103785	0.00448456	0.0192872	female	INTRONIC	2	ENSG00000049246	PER3	-0.655551	0.028	0.156812	0.155985
BFFM	rs12089366	1	11220187	C	T	0.776248	-0.0283801	0.003674	1.1e-14	-0.0283801	0.003674	0.776229	-0.025684	0.00392617	6.1e-11	-0.025684	0.00392617	0.616086	female	INTRONIC	2	ENSG00000198793	MTOR	-0.330016	0.297	0.223752	0.223771
BFFM	rs61776586	1	26438933	T	C	0.841273	-0.0249021	0.00420524	3.2e-09	-0.0249021	0.00420524	0.841839	-0.0205827	0.00449516	4.7e-06	-0.0205827	0.00449516	0.482859	female	REGULATORY	4			0.397412	8.37	0.158727	0.158161
BFFM	rs12032260	1	32068570	T	A	0.405049	-0.0176267	0.0031263	1.7e-08	-0.0176267	0.0031263	0.405853	-0.0129492	0.00333374	0.0001	-0.0129492	0.00333374	0.306092	female	INTERGENIC	0			-0.081104	1.592	0.405049	0.405853
BFFM	rs1324481	1	33892964	T	G	0.317176	-0.0254074	0.0032615	6.7e-15	-0.0254074	0.0032615	0.317559	-0.0202466	0.00349155	6.7e-09	-0.0202466	0.00349155	0.28008	female	INTRONIC	2	ENSG00000134686	PHC2	0.3077	7.311	0.317176	0.317559
BFFM	rs2296263	1	36641729	C	T	0.42733	-0.0197311	0.00307074	1.3e-10	-0.0197311	0.00307074	0.426758	-0.00956703	0.00328415	0.0036	-0.00956703	0.00328415	0.0237821	female	INTRONIC	2	ENSG00000116871	MAP7D1	0.414016	8.548	0.42733	0.426758
BFFM	rs4360494	1	38455891	G	C	0.443381	0.01673	0.00305963	4.6e-08	0.01673	0.00305963	0.445538	0.0120531	0.00326318	0.00022	0.0120531	0.00326318	0.295776	female	REGULATORY	4			0.189769	5.687	0.443381	0.445538
BFFM	1:39738803_AT_A	1	39738803	AT	A	0.792598	-0.0240456	0.00381241	2.8e-10	-0.0240456	0.00381241	0.791733	-0.0175015	0.00406901	1.7e-05	-0.0175015	0.00406901	0.240544	female	INTRONIC	2	ENSG00000127603	MACF1	0.217648	6.099	0.207402	0.208267
BFFM	rs61780434	1	41470855	G	A	0.77978	-0.0309334	0.00367183	3.6e-17	-0.0309334	0.00367183	0.781231	-0.0381098	0.00392353	2.7e-22	-0.0381098	0.00392353	0.181722	female	INTRONIC	2	ENSG00000171793	CTPS1	-0.209925	0.672	0.22022	0.218769
BFFM	rs57400675	1	51068657	C	T	0.912012	-0.0342567	0.00535218	1.5e-10	-0.0342567	0.00535218	0.912423	-0.0454719	0.00573184	2.1e-15	-0.0454719	0.00573184	0.152685	female	REGULATORY	4			0.002199	2.657	0.087988	0.087577
BFFM	rs946197	1	56602308	G	C	0.7704	-0.024766	0.0036139	7.2e-12	-0.024766	0.0036139	0.771828	-0.0246022	0.00387042	2.1e-10	-0.0246022	0.00387042	0.975323	female	INTERGENIC	0			0.408111	8.485	0.2296	0.228172
BFFM	rs540249188	1	58738825	G	T	0.978123	0.0638234	0.0114535	2.5e-08	0.0638234	0.0114535	0.978729	0.0158094	0.0124378	0.2	0.0158094	0.0124378	0.00451538	female	INTRONIC	2	ENSG00000173406	DAB1	-0.057115	1.856	0.021877	0.021271
BFFM	rs12140153	1	62579891	G	T	0.903771	0.0356241	0.00528664	1.6e-11	0.0356241	0.00528664	0.902824	0.0248381	0.0056063	9.4e-06	0.0248381	0.0056063	0.161595	female	NON_SYNONYMOUS	7	ENSG00000132849	INADL	3.76878	26.1	0.096229	0.097176
BFFM	rs11208186	1	63783472	C	T	0.206342	-0.0222275	0.00374995	3.1e-09	-0.0222275	0.00374995	0.207023	-0.00622004	0.00399744	0.12	-0.00622004	0.00399744	0.00349445	female	REGULATORY	4			1.73311	17.71	0.206342	0.207023
BFFM	rs34517439	1	78450517	C	A	0.874592	-0.0569885	0.00463672	1e-34	-0.0569885	0.00463672	0.876472	-0.0633312	0.00498922	6.4e-37	-0.0633312	0.00498922	0.351737	female	INTRONIC	2	ENSG00000162616	DNAJB4	0.474508	9.16	0.125408	0.123528
BFFM	rs12038026	1	79476511	T	C	0.763835	-0.0207703	0.00359398	7.5e-09	-0.0207703	0.00359398	0.763961	-0.0106251	0.00384635	0.0057	-0.0106251	0.00384635	0.0539509	female	UPSTREAM	1	ENSG00000162618	ELTD1	0.606312	10.36	0.236165	0.236039
BFFM	rs385437	1	86822231	A	G	0.865461	-0.0284344	0.00444329	1.6e-10	-0.0284344	0.00444329	0.866001	-0.0113959	0.00476354	0.017	-0.0113959	0.00476354	0.00890672	female	SYNONYMOUS	5	ENSG00000122417	ODF2L	0.007613	2.739	0.134539	0.133999
BFFM	rs201672707	1	90215322	A	G	0.559201	-0.0180475	0.00323248	2.4e-08	-0.0180475	0.00323248	0.556787	-0.00246221	0.00344588	0.47	-0.00246221	0.00344588	0.000971451	female	INTRONIC	2	ENSG00000271949	RP11-302M6.4	0.010315	2.781	0.440799	0.443213
BFFM	rs149800231	1	97077935	T	C	0.694323	-0.0188149	0.00330526	1.3e-08	-0.0188149	0.00330526	0.693813	-0.019188	0.00352971	5.4e-08	-0.019188	0.00352971	0.938499	female	INTERGENIC	0			-0.358119	0.244	0.305677	0.306187
BFFM	rs76210342	1	107967807	A	AT	0.615287	0.0203501	0.00340187	2.2e-09	0.0203501	0.00340187	0.616649	0.0121407	0.0036337	0.00083	0.0121407	0.0036337	0.0990925	female	INTRONIC	2	ENSG00000162631	NTNG1	-0.113557	1.285	0.384713	0.383351
BFFM	rs2493795	1	118885651	C	A	0.297166	-0.0188194	0.00331949	1.4e-08	-0.0188194	0.00331949	0.295327	-0.0142368	0.00355669	6.3e-05	-0.0142368	0.00355669	0.346225	female	INTERGENIC	0			-0.194811	0.744	0.297166	0.295327
BFFM	rs12071607	1	146760020	G	A	0.16834	-0.0232117	0.00425549	4.9e-08	-0.0232117	0.00425549	0.167181	-0.0107885	0.0045591	0.018	-0.0107885	0.0045591	0.0463713	female	INTRONIC	2	ENSG00000131778	CHD1L	-0.547286	0.063	0.16834	0.167181
BFFM	rs146995307	1	150647346	C	T	0.923563	-0.0348603	0.00578017	1.6e-09	-0.0348603	0.00578017	0.925058	-0.0287075	0.0062438	4.3e-06	-0.0287075	0.0062438	0.469599	female	INTRONIC	2	ENSG00000143457	GOLPH3L	0.412008	8.526	0.076437	0.074942
BFFM	rs148745415	1	154989823	T	TGGGGGCAGTAGAGGGGGCAGTAGA	0.737207	-0.0333332	0.00347351	8.3e-22	-0.0333332	0.00347351	0.737347	-0.0435269	0.00371778	1.2e-31	-0.0435269	0.00371778	0.0451235	female	REGULATORY	4			1.64281	17.11	0.262793	0.262653
BFFM	rs60077625	1	172098794	G	A	0.684901	-0.0221517	0.0032667	1.2e-11	-0.0221517	0.0032667	0.683868	-0.0236429	0.00349111	1.3e-11	-0.0236429	0.00349111	0.755122	female	INTRONIC	2	ENSG00000197959	DNM3	-0.079068	1.613	0.315099	0.316132
BFFM	rs1325596	1	176794066	G	A	0.451869	-0.0222921	0.00305448	2.9e-13	-0.0222921	0.00305448	0.453045	-0.0253833	0.00325997	6.9e-15	-0.0253833	0.00325997	0.488967	female	INTRONIC	2	ENSG00000116183	PAPPA2	-0.163308	0.918	0.451869	0.453045
BFFM	rs545608	1	177899121	G	C	0.792176	-0.0495047	0.00374366	6.4e-40	-0.0495047	0.00374366	0.791523	-0.0339634	0.00399146	1.8e-17	-0.0339634	0.00399146	0.00451189	female	INTRONIC	2	ENSG00000120341	SEC16B	0.13936	4.906	0.207824	0.208477
BFFM	rs12128716	1	183991905	G	A	0.779206	-0.023508	0.00367279	1.5e-10	-0.023508	0.00367279	0.778763	-0.017213	0.00392782	1.2e-05	-0.017213	0.00392782	0.241749	female	REGULATORY	4			0.000742	2.634	0.220794	0.221237
BFFM	rs815342	1	190112653	T	C	0.62809	-0.0180033	0.00315829	1.2e-08	-0.0180033	0.00315829	0.630963	-0.0083292	0.00337619	0.014	-0.0083292	0.00337619	0.0363905	female	INTRONIC	2	ENSG00000162670	BRINP3	0.100463	4.27	0.37191	0.369037
BFFM	rs3850625	1	201016296	G	A	0.881223	0.029344	0.00468464	3.8e-10	0.029344	0.00468464	0.881379	0.0199299	0.00500855	6.9e-05	0.0199299	0.00500855	0.169837	female	NON_SYNONYMOUS	7	ENSG00000081248	CACNA1S	3.72937	25.9	0.118777	0.118621
BFFM	rs4951023	1	205691546	G	A	0.603775	-0.0185537	0.00310133	2.2e-09	-0.0185537	0.00310133	0.604189	-0.0237352	0.00330856	7.3e-13	-0.0237352	0.00330856	0.253206	female	INTRONIC	2	ENSG00000069275	NUCKS1	-0.158396	0.949	0.396225	0.395811
BFFM	rs4844797	1	209431170	T	C	0.879558	-0.0269629	0.00470901	1e-08	-0.0269629	0.00470901	0.877384	-0.0172596	0.0049946	0.00055	-0.0172596	0.0049946	0.157492	female	INTERGENIC	0			-0.068605	1.725	0.120442	0.122616
BFFM	1:212131412_TA_T	1	212131412	TA	T	0.33468	-0.0183594	0.00323484	1.4e-08	-0.0183594	0.00323484	0.333891	-0.0103594	0.0034609	0.0028	-0.0103594	0.0034609	0.0912721	female	INTRONIC	2	ENSG00000143493	INTS7	-0.154728	0.973	0.33468	0.333891
BFFM	rs12072845	1	214630757	G	A	0.606461	0.026477	0.00311211	1.8e-17	0.026477	0.00311211	0.607143	0.0227857	0.00332388	7.1e-12	0.0227857	0.00332388	0.417555	female	REGULATORY	4			-0.623356	0.035	0.393539	0.392857
BFFM	rs1108548	1	218634787	A	G	0.723931	-0.0212471	0.00340715	4.5e-10	-0.0212471	0.00340715	0.722577	-0.0278528	0.00363287	1.8e-14	-0.0278528	0.00363287	0.184745	female	INTERGENIC	0			0.077565	3.886	0.276069	0.277423
BFFM	rs60836537	1	228551485	A	G	0.542169	-0.0178217	0.00305378	5.3e-09	-0.0178217	0.00305378	0.541424	-0.00647758	0.00326352	0.047	-0.00647758	0.00326352	0.0111444	female	INTRONIC	2	ENSG00000154358	OBSCN	-0.14705	1.025	0.457831	0.458576
BFFM	rs62106258	2	417167	T	C	0.951069	0.0971695	0.00703316	2e-43	0.0971695	0.00703316	0.951883	0.0754646	0.00758291	2.5e-23	0.0754646	0.00758291	0.0358498	female	DOWNSTREAM	1	ENSG00000236856	AC105393.1	1.80664	18.25	0.048931	0.048117
BFFM	rs62121164	2	9782397	T	G	0.6667	-0.0194601	0.00323934	1.9e-09	-0.0194601	0.00323934	0.666506	-0.0129697	0.00344493	0.00017	-0.0129697	0.00344493	0.169893	female	INTRONIC	2	ENSG00000240687	RP11-521D12.1	-0.049679	1.944	0.3333	0.333494
BFFM	rs2551347	2	23912401	C	T	0.253463	-0.0285339	0.00349386	3.2e-16	-0.0285339	0.00349386	0.256122	-0.0316143	0.00371358	1.7e-17	-0.0316143	0.00371358	0.545749	female	INTRONIC	2	ENSG00000119771	KLHL29	-0.146574	1.028	0.253463	0.256122
BFFM	rs200703952	2	25975840	A	AT	0.762831	-0.0233914	0.00362286	1.1e-10	-0.0233914	0.00362286	0.762252	-0.00796597	0.00385424	0.039	-0.00796597	0.00385424	0.00354369	female	INTRONIC	2	ENSG00000143970	ASXL2	-0.109926	1.317	0.237169	0.237748
BFFM	rs1260326	2	27730940	T	C	0.392805	-0.0305146	0.00310762	9.3e-23	-0.0305146	0.00310762	0.392376	-0.0359125	0.00331967	2.8e-27	-0.0359125	0.00331967	0.235201	female	NON_SYNONYMOUS	7	ENSG00000084734	GCKR	0.87323	12.52	0.392805	0.392376
BFFM	rs115781177	2	33348494	A	G	0.927714	0.0349862	0.00589679	3e-09	0.0349862	0.00589679	0.928472	0.0454301	0.00632906	7.1e-13	0.0454301	0.00632906	0.227304	female	REGULATORY	4			-0.159712	0.941	0.072286	0.071528
BFFM	rs11678218	2	36821087	C	G	0.669068	-0.0181973	0.00324851	2.1e-08	-0.0181973	0.00324851	0.66997	-0.0106221	0.00347857	0.0023	-0.0106221	0.00347857	0.111479	female	INTRONIC	2	ENSG00000171055	FEZ2	0.389067	8.279	0.330932	0.33003
BFFM	rs59985551	2	56106928	C	T	0.775846	0.0268057	0.00364222	1.8e-13	0.0268057	0.00364222	0.77541	0.0295863	0.0038821	2.5e-14	0.0295863	0.0038821	0.601423	female	INTRONIC	2	ENSG00000115380	EFEMP1	0.279717	6.95	0.224154	0.22459
BFFM	rs4671328	2	58935282	T	G	0.449163	0.0194264	0.00307475	2.6e-10	0.0194264	0.00307475	0.449832	0.00836961	0.00329036	0.011	0.00836961	0.00329036	0.0140801	female	INTRONIC	2	ENSG00000233723	LINC01122	-0.247589	0.522	0.449163	0.449832
BFFM	rs4078978	2	68359897	C	T	0.918969	0.0357891	0.005571	1.3e-10	0.0357891	0.005571	0.918913	0.0207957	0.00593805	0.00046	0.0207957	0.00593805	0.0655588	female	INTRONIC	2	ENSG00000243667	WDR92	0.391522	8.306	0.081031	0.081087
BFFM	rs6726122	2	71583924	A	T	0.431264	0.0186752	0.00308005	1.3e-09	0.0186752	0.00308005	0.430871	0.0204937	0.0032849	4.4e-10	0.0204937	0.0032849	0.686331	female	INTRONIC	2	ENSG00000075292	ZNF638	-0.380874	0.208	0.431264	0.430871
BFFM	rs62176784	2	169744551	A	G	0.678392	0.0217751	0.00324663	2e-11	0.0217751	0.00324663	0.677988	0.0166051	0.00347406	1.8e-06	0.0166051	0.00347406	0.276911	female	INTRONIC	2	ENSG00000152253	SPC25	-0.328086	0.301	0.321608	0.322012
BFFM	rs56228832	2	172416810	T	A	0.751977	0.0348208	0.00352876	5.7e-23	0.0348208	0.00352876	0.751815	0.0337323	0.0037622	3.1e-19	0.0337323	0.0037622	0.832867	female	DOWNSTREAM	1	ENSG00000071967	CYBRD1	0.153989	5.137	0.248023	0.248185
BFFM	rs35988866	2	175106557	T	C	0.835916	-0.0224959	0.0041033	4.2e-08	-0.0224959	0.0041033	0.836167	-0.00490825	0.00439462	0.26	-0.00490825	0.00439462	0.00344238	female	INTRONIC	2	ENSG00000138430	OLA1	0.465767	9.074	0.164084	0.163833
BFFM	rs833152	2	183219101	C	A	0.427363	0.023594	0.00307053	1.5e-14	0.023594	0.00307053	0.429065	0.0139778	0.00328352	2.1e-05	0.0139778	0.00328352	0.0324304	female	INTRONIC	2	ENSG00000115252	PDE1A	0.206305	5.934	0.427363	0.429065
BFFM	rs1064213	2	198950240	G	A	0.521356	-0.0189534	0.0030428	4.7e-10	-0.0189534	0.0030428	0.52477	-0.0123427	0.00324122	0.00014	-0.0123427	0.00324122	0.137017	female	NON_SYNONYMOUS	7	ENSG00000115896	PLCL1	3.78434	26.2	0.478644	0.47523
BFFM	rs72956133	2	208128008	G	C	0.883425	-0.0290675	0.00475042	9.4e-10	-0.0290675	0.00475042	0.88222	0.00112171	0.00503981	0.82	0.00112171	0.00503981	1.30674e-05	female	INTRONIC	2	ENSG00000223725	AC007879.5	0.022359	2.971	0.116575	0.11778
BFFM	rs1047891	2	211540507	C	A	0.68438	-0.0303939	0.00326163	1.2e-20	-0.0303939	0.00326163	0.683599	-0.0224005	0.00348844	1.4e-10	-0.0224005	0.00348844	0.0941777	female	NON_SYNONYMOUS	7	ENSG00000021826	CPS1	2.03247	19.99	0.31562	0.316401
BFFM	rs34631294	2	218279432	A	AC	0.314466	-0.0283291	0.00328645	6.7e-18	-0.0283291	0.00328645	0.314203	-0.0310903	0.00350458	7.2e-19	-0.0310903	0.00350458	0.565483	female	REGULATORY	4			-0.118459	1.243	0.314466	0.314203
BFFM	rs145296160	2	220004944	T	C	0.982671	0.0694863	0.012214	1.3e-08	0.0694863	0.012214	0.982967	0.0542451	0.0131653	3.8e-05	0.0542451	0.0131653	0.396053	female	INTRONIC	2	ENSG00000187736	NHEJ1	-0.12651	1.178	0.017329	0.017033
BFFM	rs2197780	2	223960207	T	C	0.279531	-0.0195138	0.00339315	8.9e-09	-0.0195138	0.00339315	0.280607	-0.025898	0.00361146	7.4e-13	-0.025898	0.00361146	0.197632	female	INTRONIC	2	ENSG00000152049	KCNE4	-0.102797	1.38	0.279531	0.280607
BFFM	rs183587141	2	227368066	C	T	0.983516	0.0665926	0.0121625	4.4e-08	0.0665926	0.0121625	0.983541	0.0638319	0.0130051	9.2e-07	0.0638319	0.0130051	0.876788	female	INTERGENIC	0			0.089463	4.086	0.016484	0.016459
BFFM	rs6711303	2	232372132	C	A	0.683806	0.0200898	0.00327542	8.6e-10	0.0200898	0.00327542	0.681726	0.0122949	0.00349939	0.00044	0.0122949	0.00349939	0.103893	female	DOWNSTREAM	1	ENSG00000181798	LINC00471	-0.128292	1.164	0.316194	0.318274
BFFM	rs760157231	2	233712226	CACA	C	0.448086	-0.0206004	0.00316023	7.1e-11	-0.0206004	0.00316023	0.447675	-0.0138624	0.00338327	4.2e-05	-0.0138624	0.00338327	0.145557	female	INFRAME	6	ENSG00000204120	GIGYF2	-0.142499	1.057	0.448086	0.447675
BFFM	rs10933538	2	242162191	A	G	0.3589	0.0203728	0.00319476	1.8e-10	0.0203728	0.00319476	0.35858	0.0118857	0.00341035	0.00049	0.0118857	0.00341035	0.0693401	female	INTRONIC	2	ENSG00000146205	ANO7	0.031216	3.114	0.3589	0.35858
BFFM	rs2270894	3	9975386	C	G	0.795574	0.0279497	0.0039146	9.3e-13	0.0279497	0.0039146	0.795239	0.0298807	0.00418723	9.6e-13	0.0298807	0.00418723	0.736211	female	REGULATORY	4			1.87519	18.77	0.204426	0.204761
BFFM	rs9866470	3	11629477	C	G	0.823242	-0.0302786	0.00403632	6.3e-14	-0.0302786	0.00403632	0.822042	-0.0226391	0.00428389	1.3e-07	-0.0226391	0.00428389	0.194309	female	INTRONIC	2	ENSG00000144560	VGLL4	-0.008121	2.503	0.176758	0.177958
BFFM	rs62234801	3	13761452	T	C	0.719462	-0.0207182	0.00340144	1.1e-09	-0.0207182	0.00340144	0.719143	-0.0180392	0.00361406	6e-07	-0.0180392	0.00361406	0.589338	female	INTRONIC	2	ENSG00000224514	LINC00620	-0.123196	1.204	0.280538	0.280857
BFFM	rs12630658	3	25122238	T	C	0.420884	-0.0179894	0.00309862	6.4e-09	-0.0179894	0.00309862	0.419626	-0.0232759	0.00330852	2e-12	-0.0232759	0.00330852	0.243519	female	INTRONIC	2	ENSG00000237838	AC133680.1	0.03664	3.203	0.420884	0.419626
BFFM	rs2140090	3	41254646	G	T	0.523434	-0.0191107	0.00304806	3.6e-10	-0.0191107	0.00304806	0.52614	-0.0109847	0.00325567	0.00074	-0.0109847	0.00325567	0.0684483	female	REGULATORY	4			-0.166389	0.9	0.476566	0.47386
BFFM	rs9833347	3	42316306	C	A	0.113751	-0.0287502	0.00478627	1.9e-09	-0.0287502	0.00478627	0.113756	-0.0168833	0.00511706	0.00097	-0.0168833	0.00511706	0.0903279	female	INTERGENIC	0			-0.464685	0.114	0.113751	0.113756
BFFM	rs771639420	3	49930101	TA	T	0.492121	-0.0251839	0.00329844	2.3e-14	-0.0251839	0.00329844	0.488692	-0.0215647	0.00352002	9e-10	-0.0215647	0.00352002	0.453098	female	INTRONIC	2	ENSG00000164078	MST1R	-0.107942	1.334	0.492121	0.488692
BFFM	rs113855341	3	52999223	T	TA	0.900369	-0.0286103	0.0051039	2.1e-08	-0.0286103	0.0051039	0.899572	-0.0299099	0.00541997	3.4e-08	-0.0299099	0.00541997	0.861423	female	INTRONIC	2	ENSG00000163935	SFMBT1	-0.532707	0.07	0.099631	0.100428
BFFM	rs925018	3	62713143	C	G	0.686234	-0.0183646	0.0032851	2.3e-08	-0.0183646	0.0032851	0.685224	-0.0105028	0.00349936	0.0027	-0.0105028	0.00349936	0.101429	female	INTRONIC	2	ENSG00000163618	CADPS	0.274879	6.886	0.313766	0.314776
BFFM	rs9309970	3	85171302	C	T	0.361996	-0.0244793	0.00316989	1.1e-14	-0.0244793	0.00316989	0.358267	-0.014447	0.00339697	2.1e-05	-0.014447	0.00339697	0.0308326	female	INTRONIC	2	ENSG00000175161	CADM2	-0.179123	0.826	0.361996	0.358267
BFFM	rs3772091	3	98468874	T	G	0.75897	0.0195581	0.00356843	4.2e-08	0.0195581	0.00356843	0.758536	0.00227365	0.00381215	0.55	0.00227365	0.00381215	0.000932568	female	INTRONIC	2	ENSG00000064225	ST3GAL6	0.063715	3.653	0.24103	0.241464
BFFM	rs4073154	3	129035485	A	G	0.222365	-0.0220401	0.00367619	2e-09	-0.0220401	0.00367619	0.221762	-0.0254009	0.00392299	9.5e-11	-0.0254009	0.00392299	0.531894	female	REGULATORY	4			0.72042	11.32	0.222365	0.221762
BFFM	rs724016	3	141105570	A	G	0.55309	-0.0444184	0.00306788	1.7e-47	-0.0444184	0.00306788	0.552927	-0.0500899	0.00326624	4.4e-53	-0.0500899	0.00326624	0.205638	female	REGULATORY	4			0.826068	12.16	0.44691	0.447073
BFFM	rs2651316	3	147059334	G	A	0.245891	0.0193491	0.00354024	4.6e-08	0.0193491	0.00354024	0.244007	0.0130123	0.00379553	0.00061	0.0130123	0.00379553	0.222128	female	REGULATORY	4			0.04808	3.392	0.245891	0.244007
BFFM	3:153970704_CTT_C	3	153970704	CTT	C	0.623588	-0.0184983	0.00316245	4.9e-09	-0.0184983	0.00316245	0.622329	-0.01492	0.00337853	1e-05	-0.01492	0.00337853	0.439383	female	REGULATORY	4			0.07678	3.873	0.376412	0.377671
BFFM	rs7652177	3	171969077	C	G	0.496118	-0.0255241	0.00304636	5.4e-17	-0.0255241	0.00304636	0.494192	-0.0229261	0.00325097	1.8e-12	-0.0229261	0.00325097	0.559803	female	NON_SYNONYMOUS	7	ENSG00000075420	FNDC3B	1.83548	18.47	0.496118	0.494192
BFFM	rs11546878	3	183976103	C	T	0.825174	0.0305079	0.00401784	3.1e-14	0.0305079	0.00401784	0.823802	0.0376076	0.00427209	1.3e-18	0.0376076	0.00427209	0.226049	female	INTRONIC	2	ENSG00000145191	EIF2B5	1.95219	19.36	0.174826	0.176198
BFFM	rs73175572	3	185490184	A	G	0.887805	-0.0370569	0.00487459	2.9e-14	-0.0370569	0.00487459	0.888413	-0.0443764	0.00521393	1.7e-17	-0.0443764	0.00521393	0.305141	female	INTRONIC	2	ENSG00000073792	IGF2BP2	-0.018729	2.351	0.112195	0.111587
BFFM	rs113061374	4	1052662	C	T	0.951393	0.0475981	0.00713026	2.5e-11	0.0475981	0.00713026	0.951374	0.0405441	0.00760921	9.9e-08	0.0405441	0.00760921	0.498751	female	INTRONIC	2	ENSG00000178222	RNF212	-0.197774	0.729	0.048607	0.048626
BFFM	rs200299301	4	3470056	AGT	A	0.736185	0.019723	0.00348826	1.6e-08	0.019723	0.00348826	0.735627	0.0204457	0.00371451	3.7e-08	0.0204457	0.00371451	0.887217	female	REGULATORY	4			-0.069068	1.72	0.263815	0.264373
BFFM	4:17902623_TG_T	4	17902623	TG	T	0.843254	0.0428221	0.00420649	2.4e-24	0.0428221	0.00420649	0.843959	0.0541721	0.00448055	1.2e-33	0.0541721	0.00448055	0.0647742	female	INTRONIC	2	ENSG00000178177	LCORL	-0.159127	0.945	0.156746	0.156041
BFFM	rs7377707	4	49317620	G	C	0.265866	0.0205104	0.00361568	1.4e-08	0.0205104	0.00361568	0.265706	0.0142903	0.00385373	0.00021	0.0142903	0.00385373	0.239164	female	INTERGENIC	0			0.02626	3.034	0.265866	0.265706
BFFM	rs1380854	4	52924438	T	C	0.268377	0.0191554	0.00344991	2.8e-08	0.0191554	0.00344991	0.267386	0.0121711	0.00368986	0.00097	0.0121711	0.00368986	0.166776	female	INTRONIC	2	ENSG00000163071	SPATA18	0.015175	2.857	0.268377	0.267386
BFFM	rs7696324	4	82276881	G	A	0.682738	-0.0222224	0.00328109	1.3e-11	-0.0222224	0.00328109	0.682434	-0.0189474	0.00350242	6.3e-08	-0.0189474	0.00350242	0.494984	female	INTERGENIC	0			0.095292	4.183	0.317262	0.317566
BFFM	4:87591324_CTT_C	4	87591324	CTT	C	0.922435	-0.0420184	0.0062699	2.1e-11	-0.0420184	0.0062699	0.922717	-0.0197106	0.00669349	0.0032	-0.0197106	0.00669349	0.0150023	female	INTRONIC	2	ENSG00000163629	PTPN13	-0.157543	0.955	0.077565	0.077283
BFFM	rs11735513	4	88606996	A	C	0.461824	0.019333	0.00306784	2.9e-10	0.019333	0.00306784	0.462817	0.0115596	0.0032668	0.0004	0.0115596	0.0032668	0.0828183	female	INTRONIC	2	ENSG00000249001	RP11-742B18.1	-0.009581	2.481	0.461824	0.462817
BFFM	4:106215108_TC_T	4	106215108	TC	T	0.593795	0.0332306	0.0031306	2.5e-26	0.0332306	0.0031306	0.59101	0.0206977	0.00333936	5.7e-10	0.0206977	0.00333936	0.00618075	female	REGULATORY	4			-0.620116	0.036	0.406205	0.40899
BFFM	4:106215108_TC_T	4	106215108	TC	T	0.593795	0.0332306	0.0031306	2.5e-26	0.0332306	0.0031306	0.59101	0.0206977	0.00333936	5.7e-10	0.0206977	0.00333936	0.00618075	female	REGULATORY	4			-0.396792	0.186	0.406205	0.40899
BFFM	rs6821305	4	122713863	A	C	0.603624	-0.0245207	0.00312406	4.2e-15	-0.0245207	0.00312406	0.601599	-0.0138482	0.0033245	3.1e-05	-0.0138482	0.0033245	0.0193136	female	INTERGENIC	0			0.141162	4.934	0.396376	0.398401
BFFM	rs12509014	4	123825919	C	T	0.207659	0.0317299	0.00377334	4.1e-17	0.0317299	0.00377334	0.208084	0.0152512	0.00400511	0.00014	0.0152512	0.00400511	0.00274722	female	INTRONIC	2	ENSG00000170917	NUDT6	-0.055593	1.874	0.207659	0.208084
BFFM	rs11100870	4	145822014	T	G	0.450053	0.0333839	0.00306799	1.4e-27	0.0333839	0.00306799	0.450635	0.0375339	0.00327498	2.1e-30	0.0375339	0.00327498	0.355079	female	INTERGENIC	0			-0.261767	0.475	0.450053	0.450635
BFFM	rs12187170	5	32801043	G	A	0.568075	0.0191467	0.00308093	5.1e-10	0.0191467	0.00308093	0.568659	0.0136879	0.00328945	3.2e-05	0.0136879	0.00328945	0.22582	female	INTERGENIC	0			-0.665347	0.026	0.431925	0.431341
BFFM	rs292165	5	36805129	T	C	0.556255	0.0200383	0.00307772	7.5e-11	0.0200383	0.00307772	0.558555	0.0229932	0.00328978	2.8e-12	0.0229932	0.00328978	0.511878	female	INTERGENIC	0			-0.067567	1.737	0.443745	0.441445
BFFM	rs62372052	5	42724294	A	G	0.888392	-0.0419477	0.00485985	6.1e-18	-0.0419477	0.00485985	0.888614	-0.0373738	0.00519646	6.4e-13	-0.0373738	0.00519646	0.520312	female	DOWNSTREAM	1	ENSG00000112964	GHR	0.211278	6.007	0.111608	0.111386
BFFM	rs116658630	5	51071092	G	A	0.967777	-0.0481866	0.00873462	3.5e-08	-0.0481866	0.00873462	0.967734	-0.0265854	0.0093236	0.0044	-0.0265854	0.0093236	0.0908789	female	INTERGENIC	0			-0.39725	0.185	0.032223	0.032266
BFFM	rs62370476	5	52771544	G	A	0.791005	0.022676	0.00375168	1.5e-09	0.022676	0.00375168	0.78911	0.0135047	0.00399495	0.00072	0.0135047	0.00399495	0.094234	female	REGULATORY	4			0.118353	4.565	0.208995	0.21089
BFFM	rs10940474	5	54880701	C	T	0.339443	0.0185604	0.00322318	8.5e-09	0.0185604	0.00322318	0.339283	0.0211191	0.00345128	9.4e-10	0.0211191	0.00345128	0.587934	female	INTERGENIC	0			-0.986433	0.003	0.339443	0.339283
BFFM	rs7709645	5	60731458	G	C	0.507334	0.0218441	0.00305207	8.2e-13	0.0218441	0.00305207	0.506702	0.0142111	0.00325254	1.2e-05	0.0142111	0.00325254	0.0870211	female	INTRONIC	2	ENSG00000130449	ZSWIM6	1.79591	18.17	0.492666	0.493298
BFFM	rs6873192	5	67598184	A	G	0.482108	0.0169638	0.00305821	2.9e-08	0.0169638	0.00305821	0.483156	0.0182944	0.00325881	2e-08	0.0182944	0.00325881	0.765905	female	DOWNSTREAM	1	ENSG00000145675	PIK3R1	-0.080587	1.597	0.482108	0.483156
BFFM	rs2307111	5	75003678	T	C	0.606602	0.0292117	0.00311881	7.5e-21	0.0292117	0.00311881	0.606312	0.026083	0.00333794	5.5e-15	0.026083	0.00333794	0.493419	female	NON_SYNONYMOUS	7	ENSG00000152359	POC5	1.0253	13.6	0.393398	0.393688
BFFM	5:77401087_AGTGGACTAACAAC_A	5	77401087	AGTGGACTAACAAC	A	0.755811	0.0260091	0.00354305	2.1e-13	0.0260091	0.00354305	0.756138	0.0274183	0.0037874	4.5e-13	0.0274183	0.0037874	0.78584	female	INTRONIC	2	ENSG00000132842	AP3B1	0.00107	2.639	0.244189	0.243862
BFFM	rs59893724	5	80830788	A	G	0.754085	0.0202155	0.0035428	1.2e-08	0.0202155	0.0035428	0.755534	0.0208361	0.00377846	3.5e-08	0.0208361	0.00377846	0.904629	female	REGULATORY	4			0.112508	4.469	0.245915	0.244466
BFFM	5:82780328_TTCCA_T	5	82780328	TTCCA	T	0.639321	-0.0179743	0.00323768	2.8e-08	-0.0179743	0.00323768	0.638636	-0.00601105	0.00346167	0.082	-0.00601105	0.00346167	0.0116029	female	INTRONIC	2	ENSG00000038427	VCAN	-0.151567	0.994	0.360679	0.361364
BFFM	5:88357956_CT_C	5	88357956	CT	C	0.615538	0.0214497	0.0031834	1.6e-11	0.0214497	0.0031834	0.613457	0.0173594	0.00340112	3.3e-07	0.0173594	0.00340112	0.379928	female	INTRONIC	2	ENSG00000248309	MEF2C-AS1	-0.281987	0.414	0.384462	0.386543
BFFM	rs11395420	5	95736560	G	GA	0.730458	-0.0267852	0.00344198	7.1e-15	-0.0267852	0.00344198	0.731233	-0.0209495	0.00367617	1.2e-08	-0.0209495	0.00367617	0.246541	female	INTRONIC	2	ENSG00000175426	PCSK1	-0.094171	1.461	0.269542	0.268767
BFFM	rs2952615	5	112138888	G	C	0.382331	0.0196522	0.003142	4e-10	0.0196522	0.003142	0.380111	0.0163825	0.00335354	1e-06	0.0163825	0.00335354	0.476772	female	INTRONIC	2	ENSG00000134982	APC	-0.332739	0.292	0.382331	0.380111
BFFM	rs10072092	5	114259202	A	G	0.477732	0.0180038	0.0030978	6.2e-09	0.0180038	0.0030978	0.478828	0.00430846	0.00331853	0.19	0.00430846	0.00331853	0.00255471	female	INTERGENIC	0			-0.328991	0.299	0.477732	0.478828
BFFM	rs34732995	5	122699198	C	CTA	0.538299	0.0304782	0.00305927	2.2e-23	0.0304782	0.00305927	0.538452	0.0371339	0.00326639	6e-30	0.0371339	0.00326639	0.136961	female	INTRONIC	2	ENSG00000168944	CEP120	0.392777	8.32	0.461701	0.461548
BFFM	rs3749748	5	127350549	C	T	0.752001	-0.0272638	0.0035399	1.3e-14	-0.0272638	0.0035399	0.752051	-0.0327236	0.00378058	4.9e-18	-0.0327236	0.00378058	0.291797	female	INTRONIC	2	ENSG00000245937	CTC-228N24.3	1.98799	19.64	0.247999	0.247949
BFFM	rs57135834	5	130380957	C	T	0.751772	0.0288315	0.00355078	4.7e-16	0.0288315	0.00355078	0.751406	0.0234664	0.00378973	5.9e-10	0.0234664	0.00378973	0.301564	female	INTERGENIC	0			0.342257	7.743	0.248228	0.248594
BFFM	rs31210	5	134361020	G	A	0.748318	0.0232524	0.00351579	3.7e-11	0.0232524	0.00351579	0.747862	0.0260944	0.003761	4e-12	0.0260944	0.003761	0.580936	female	REGULATORY	4			0.268708	6.805	0.251682	0.252138
BFFM	rs4835777	5	137670472	G	A	0.828135	-0.0257221	0.00403132	1.8e-10	-0.0257221	0.00403132	0.827688	-0.0168588	0.00430775	9.1e-05	-0.0168588	0.00430775	0.133022	female	UPSTREAM	1	ENSG00000120709	FAM53C	0.33273	7.628	0.171865	0.172312
BFFM	rs3822742	5	139059017	C	A	0.630064	-0.0232655	0.00316068	1.8e-13	-0.0232655	0.00316068	0.63077	-0.0223658	0.00338415	3.9e-11	-0.0223658	0.00338415	0.845945	female	INTRONIC	2	ENSG00000171604	CXXC5	0.401177	8.411	0.369936	0.36923
BFFM	rs3756334	5	140213796	G	A	0.470101	-0.0168061	0.0030554	3.8e-08	-0.0168061	0.0030554	0.470686	-0.00558377	0.00327063	0.088	-0.00558377	0.00327063	0.0121639	female	REGULATORY	4			-0.362745	0.237	0.470101	0.470686
BFFM	rs2312064	5	155807256	C	G	0.446519	0.0175318	0.00307334	1.2e-08	0.0175318	0.00307334	0.447439	-0.00453634	0.00328363	0.17	-0.00453634	0.00328363	9.26025e-07	female	INTRONIC	2	ENSG00000170624	SGCD	-0.160075	0.939	0.446519	0.447439
BFFM	rs4282339	5	168256240	G	A	0.794636	0.0301832	0.00376829	1.1e-15	0.0301832	0.00376829	0.792317	0.028305	0.00400022	1.5e-12	0.028305	0.00400022	0.732529	female	INTRONIC	2	ENSG00000184347	SLIT3	1.91586	19.08	0.205364	0.207683
BFFM	rs4073717	5	170864021	G	T	0.799566	0.0281036	0.0038083	1.6e-13	0.0281036	0.0038083	0.798217	0.025975	0.00406691	1.7e-10	0.025975	0.00406691	0.702429	female	REGULATORY	4			0.578377	10.12	0.200434	0.201783
BFFM	rs244711	5	176509193	C	T	0.313623	-0.0273349	0.00352291	8.5e-15	-0.0273349	0.00352291	0.314823	-0.03145	0.00375764	5.8e-17	-0.03145	0.00375764	0.424334	female	REGULATORY	4			0.043739	3.32	0.313623	0.314823
BFFM	rs3812163	6	7725760	A	T	0.529979	-0.028264	0.0030633	2.8e-20	-0.028264	0.0030633	0.529725	-0.0283033	0.00326591	4.5e-18	-0.0283033	0.00326591	0.992997	female	UPSTREAM	1	ENSG00000153162	BMP6	0.311423	7.359	0.470021	0.470275
BFFM	rs41271299	6	19839415	C	T	0.94854	-0.0531581	0.00690173	1.3e-14	-0.0531581	0.00690173	0.94773	-0.0738435	0.00731142	5.5e-24	-0.0738435	0.00731142	0.0396525	female	REGULATORY	4			2.14663	21	0.05146	0.05227
BFFM	rs2763981	6	31840021	T	A	0.337315	0.0384895	0.00322059	6.4e-33	0.0384895	0.00322059	0.338007	0.0355057	0.00342999	4.1e-25	0.0355057	0.00342999	0.525966	female	INTRONIC	2	ENSG00000204385	SLC44A4	-0.075765	1.648	0.337315	0.338007
BFFM	rs2744956	6	34618937	T	C	0.861966	-0.0657354	0.00441494	3.9e-50	-0.0657354	0.00441494	0.860378	-0.0588525	0.00469107	4.2e-36	-0.0588525	0.00469107	0.285313	female	REGULATORY	4			0.015607	2.864	0.138034	0.139622
BFFM	rs9394580	6	39243842	T	A	0.660198	-0.0197652	0.00321411	7.8e-10	-0.0197652	0.00321411	0.658396	-0.0053806	0.0034325	0.12	-0.0053806	0.0034325	0.00222083	female	INTERGENIC	0			-0.181252	0.814	0.339802	0.341604
BFFM	rs3734554	6	40360781	C	T	0.692928	-0.0230593	0.00330985	3.2e-12	-0.0230593	0.00330985	0.693083	-0.0143379	0.00353113	4.9e-05	-0.0143379	0.00353113	0.0715447	female	INTRONIC	2	ENSG00000156564	LRFN2	0.067319	3.714	0.307072	0.306917
BFFM	6:41909521_CCG_C	6	41909521	CCG	C	0.0702094	0.0547665	0.00632746	4.9e-18	0.0547665	0.00632746	0.0699816	0.0631119	0.00675329	9.2e-21	0.0631119	0.00675329	0.367175	female	REGULATORY	4			1.75356	17.85	0.0702094	0.0699816
BFFM	rs2076308	6	50791640	G	C	0.821516	-0.0347313	0.0039856	2.9e-18	-0.0347313	0.0039856	0.821521	-0.0372526	0.00425545	2.1e-18	-0.0372526	0.00425545	0.665423	female	INTRONIC	2	ENSG00000008196	TFAP2B	0.45395	8.957	0.178484	0.178479
BFFM	rs9341811	6	80982701	G	A	0.545479	0.0225584	0.00306662	1.9e-13	0.0225584	0.00306662	0.544086	0.0128007	0.00326519	8.8e-05	0.0128007	0.00326519	0.0293824	female	INTRONIC	2	ENSG00000083123	BCKDHB	-0.081799	1.585	0.454521	0.455914
BFFM	rs6902789	6	105358192	G	A	0.631279	-0.0226123	0.00317931	1.1e-12	-0.0226123	0.00317931	0.629978	-0.00499763	0.00338152	0.14	-0.00499763	0.00338152	0.000147577	female	INTERGENIC	0			0.477995	9.193	0.368721	0.370022
BFFM	rs4946936	6	109003321	T	C	0.285772	-0.0348653	0.00340805	1.5e-24	-0.0348653	0.00340805	0.285612	-0.0296726	0.00363945	3.5e-16	-0.0296726	0.00363945	0.297666	female	REGULATORY	4			0.221994	6.161	0.285772	0.285612
BFFM	rs9398803	6	126683594	A	G	0.529079	-0.031724	0.00306181	3.7e-25	-0.031724	0.00306181	0.531867	-0.0384649	0.00325757	3.6e-32	-0.0384649	0.00325757	0.1316	female	INTERGENIC	0			0.701349	11.16	0.470921	0.468133
BFFM	rs1415700	6	130345791	G	A	0.305195	0.0467191	0.00332112	6e-45	0.0467191	0.00332112	0.304864	0.0394021	0.0035504	1.3e-28	0.0394021	0.0035504	0.132309	female	INTRONIC	2	ENSG00000198945	L3MBTL3	-0.240076	0.549	0.305195	0.304864
BFFM	6:140438076_TAA_T	6	140438076	TAA	T	0.721118	0.0253363	0.00339742	8.8e-14	0.0253363	0.00339742	0.722589	0.0150097	0.00362977	3.5e-05	0.0150097	0.00362977	0.0377941	female	INTERGENIC	0			-0.139651	1.078	0.278882	0.277411
BFFM	rs9403383	6	142694049	G	A	0.716004	0.0228255	0.00338482	1.5e-11	0.0228255	0.00338482	0.71727	0.0259643	0.00361854	7.2e-13	0.0259643	0.00361854	0.526423	female	INTRONIC	2	ENSG00000112414	GPR126	-0.183942	0.8	0.283996	0.28273
BFFM	rs543650	6	152110943	T	G	0.40146	-0.0201114	0.00315652	1.9e-10	-0.0201114	0.00315652	0.402163	-0.029421	0.00336682	2.4e-18	-0.029421	0.00336682	0.0436739	female	INTRONIC	2	ENSG00000091831	ESR1	-0.081967	1.583	0.40146	0.402163
BFFM	rs751494481	6	160729479	AC	A	0.486153	-0.0192494	0.00304914	2.7e-10	-0.0192494	0.00304914	0.485664	-0.0239446	0.0032579	2e-13	-0.0239446	0.0032579	0.2927	female	INTERGENIC	0			-0.096808	1.436	0.486153	0.485664
BFFM	rs74583927	6	166472825	C	A	0.794362	0.0230708	0.00377136	9.5e-10	0.0230708	0.00377136	0.797158	0.00710058	0.00405097	0.08	0.00710058	0.00405097	0.00390863	female	UPSTREAM	1	ENSG00000216624	GAPDHP72	0.030808	3.108	0.205638	0.202842
BFFM	rs798548	7	2760935	T	C	0.699583	0.0334662	0.00333303	1e-23	0.0334662	0.00333303	0.698969	0.035055	0.00355709	6.5e-23	0.035055	0.00355709	0.744475	female	REGULATORY	4			-1.07814	0.002	0.300417	0.301031
BFFM	7:6458301_GT_G	7	6458301	GT	G	0.799827	-0.0215393	0.00386364	2.5e-08	-0.0215393	0.00386364	0.799723	-0.0123607	0.00412859	0.0028	-0.0123607	0.00412859	0.104536	female	INTRONIC	2	ENSG00000164535	DAGLB	-0.064667	1.769	0.200173	0.200277
BFFM	rs34776209	7	23513093	C	T	0.751186	0.0312389	0.00353422	9.7e-19	0.0312389	0.00353422	0.751795	0.0217959	0.00378803	8.7e-09	0.0217959	0.00378803	0.068346	female	REGULATORY	4			1.50557	16.3	0.248814	0.248205
BFFM	rs757730	7	28165978	G	T	0.146772	0.025283	0.00431128	4.5e-09	0.025283	0.00431128	0.1475	0.0253819	0.00459561	3.3e-08	0.0253819	0.00459561	0.987478	female	INTRONIC	2	ENSG00000153814	JAZF1	-0.162238	0.925	0.146772	0.1475
BFFM	rs2881198	7	46634506	G	C	0.464393	0.0207844	0.00307096	1.3e-11	0.0207844	0.00307096	0.46498	0.0179752	0.00328118	4.3e-08	0.0179752	0.00328118	0.531914	female	INTERGENIC	0			-0.14534	1.037	0.464393	0.46498
BFFM	rs998850	7	50607388	G	C	0.475617	0.0217288	0.00305856	1.2e-12	0.0217288	0.00305856	0.474674	0.00678266	0.00326851	0.038	0.00678266	0.00326851	0.000841131	female	INTRONIC	2	ENSG00000132437	DDC	-0.120915	1.223	0.475617	0.474674
BFFM	rs10260993	7	55884295	T	G	0.805069	0.0226557	0.00386195	4.5e-09	0.0226557	0.00386195	0.807449	0.0116957	0.00414156	0.0047	0.0116957	0.00414156	0.0529361	female	INTRONIC	2	ENSG00000154997	SEPT14	0.253912	6.607	0.194931	0.192551
BFFM	rs9638590	7	70105297	G	A	0.532068	-0.0179014	0.00305652	4.7e-09	-0.0179014	0.00305652	0.530674	-0.0130708	0.00326619	6.3e-05	-0.0130708	0.00326619	0.280197	female	REGULATORY	4			1.34875	15.45	0.467932	0.469326
BFFM	rs34166762	7	73018524	T	C	0.713384	-0.0243802	0.00337021	4.7e-13	-0.0243802	0.00337021	0.713803	-0.0124767	0.00361334	0.00055	-0.0124767	0.00361334	0.015993	female	INTRONIC	2	ENSG00000009950	MLXIPL	-0.506467	0.084	0.286616	0.286197
BFFM	rs767964065	7	76619120	C	CT	0.153468	0.0287853	0.00439279	5.6e-11	0.0287853	0.00439279	0.151694	0.0291126	0.00472388	7.1e-10	0.0291126	0.00472388	0.959534	female	INTRONIC	2	ENSG00000243566	UPK3B	-0.282099	0.413	0.153468	0.151694
BFFM	rs10264916	7	92286376	A	G	0.727657	-0.0428192	0.00344808	2.1e-35	-0.0428192	0.00344808	0.729669	-0.0449254	0.00367919	2.7e-34	-0.0449254	0.00367919	0.676167	female	INTRONIC	2	ENSG00000105810	CDK6	-0.007763	2.508	0.272343	0.270331
BFFM	rs10237306	7	121955981	G	T	0.619297	-0.0186507	0.00314389	3e-09	-0.0186507	0.00314389	0.620304	-0.0191334	0.00335536	1.2e-08	-0.0191334	0.00335536	0.916393	female	DOWNSTREAM	1	ENSG00000081803	CADPS2	-0.020869	2.321	0.380703	0.379696
BFFM	rs62621812	7	127015083	G	A	0.979574	-0.077555	0.0111201	3.1e-12	-0.077555	0.0111201	0.979152	-0.0566157	0.0117234	1.4e-06	-0.0566157	0.0117234	0.195019	female	NON_SYNONYMOUS	7	ENSG00000048405	ZNF800	1.94	19.26	0.020426	0.020848
BFFM	rs796537409	7	139736622	TA	T	0.807712	-0.0261938	0.00392576	2.5e-11	-0.0261938	0.00392576	0.807841	-0.0136049	0.00419218	0.0012	-0.0136049	0.00419218	0.0283858	female	REGULATORY	4			-0.141805	1.062	0.192288	0.192159
BFFM	rs822549	7	148649180	T	C	0.731084	-0.0218341	0.00345119	2.5e-10	-0.0218341	0.00345119	0.731473	-0.0168538	0.00368127	4.7e-06	-0.0168538	0.00368127	0.323656	female	INTERGENIC	0			-0.222094	0.62	0.268916	0.268527
BFFM	rs7794796	7	150540196	C	T	0.669832	-0.0297706	0.0032658	7.8e-20	-0.0297706	0.0032658	0.670207	-0.0344917	0.00350013	6.6e-23	-0.0344917	0.00350013	0.324029	female	INTRONIC	2	ENSG00000002726	AOC1	0.003673	2.679	0.330168	0.329793
BFFM	rs10104303	8	8834528	T	A	0.555534	-0.0177106	0.00308661	9.6e-09	-0.0177106	0.00308661	0.556932	-0.0144915	0.00329722	1.1e-05	-0.0144915	0.00329722	0.476006	female	INTRONIC	2	ENSG00000233609	RP11-62H7.2	-0.03135	2.178	0.444466	0.443068
BFFM	rs76364830	8	13372120	G	A	0.937478	0.0353009	0.00636929	3e-08	0.0353009	0.00636929	0.937436	0.0403782	0.00679905	2.9e-09	0.0403782	0.00679905	0.585763	female	REGULATORY	4			2.03647	20.1	0.062522	0.062564
BFFM	rs10098490	8	23414369	G	A	0.385324	0.0172637	0.00314813	4.2e-08	0.0172637	0.00314813	0.384419	0.00503221	0.00335935	0.13	0.00503221	0.00335935	0.00788948	female	INTRONIC	2	ENSG00000147454	SLC25A37	-0.013181	2.429	0.385324	0.384419
BFFM	rs13263338	8	49418561	T	C	0.758011	-0.0209127	0.00356138	4.3e-09	-0.0209127	0.00356138	0.758642	-0.0251478	0.00381532	4.4e-11	-0.0251478	0.00381532	0.41711	female	INTERGENIC	0			-0.0418	2.042	0.241989	0.241358
BFFM	rs72656010	8	57122215	T	C	0.869391	0.0630325	0.00454649	1e-43	0.0630325	0.00454649	0.868702	0.0614328	0.00485436	1e-36	0.0614328	0.00485436	0.809926	female	REGULATORY	4			1.43883	15.93	0.130609	0.131298
BFFM	rs298193	8	65276204	G	T	0.329563	-0.0229039	0.0033393	6.9e-12	-0.0229039	0.0033393	0.326868	-0.00568176	0.00357512	0.11	-0.00568176	0.00357512	0.000430871	female	INTRONIC	2	ENSG00000253554	RP11-32K4.1	-0.323251	0.312	0.329563	0.326868
BFFM	rs7845090	8	73449940	G	A	0.288586	0.0215674	0.00338896	2e-10	0.0215674	0.00338896	0.289636	0.0131579	0.00362145	0.00028	0.0131579	0.00362145	0.0899767	female	REGULATORY	4			0.378966	8.167	0.288586	0.289636
BFFM	rs4735766	8	78099782	G	T	0.714407	-0.0288802	0.00338097	1.3e-17	-0.0288802	0.00338097	0.714984	-0.0307399	0.00362497	2.3e-17	-0.0307399	0.00362497	0.707534	female	INTERGENIC	0			-0.171319	0.87	0.285593	0.285016
BFFM	rs764490775	8	89412087	CA	C	0.705308	0.0194846	0.00338447	8.6e-09	0.0194846	0.00338447	0.707153	0.0197577	0.00361084	4.5e-08	0.0197577	0.00361084	0.955993	female	INTRONIC	2	ENSG00000253553	RP11-586K2.1	-0.412475	0.166	0.294692	0.292847
BFFM	rs2737218	8	116631278	T	C	0.789043	0.02811	0.00375531	7.1e-14	0.02811	0.00375531	0.790565	0.0245086	0.00402392	1.1e-09	0.0245086	0.00402392	0.512905	female	INTRONIC	2	ENSG00000104447	TRPS1	0.101311	4.284	0.210957	0.209435
BFFM	rs10283100	8	120596023	A	G	0.0559611	-0.0427299	0.00666163	1.4e-10	-0.0427299	0.00666163	0.0556368	-0.0387666	0.0071303	5.4e-08	-0.0387666	0.0071303	0.684626	female	NON_SYNONYMOUS	7	ENSG00000136960	ENPP2	2.41491	22.4	0.0559611	0.0556368
BFFM	rs35309034	8	126498265	C	A	0.760441	0.0318028	0.00363059	2e-18	0.0318028	0.00363059	0.759443	0.0264076	0.00387554	9.5e-12	0.0264076	0.00387554	0.30965	female	REGULATORY	4			0.235592	6.353	0.239559	0.240557
BFFM	8:130721742_TGATA_T	8	130721742	TGATA	T	0.80436	0.0229542	0.00390831	4.3e-09	0.0229542	0.00390831	0.804413	0.0303284	0.00417317	3.7e-13	0.0303284	0.00417317	0.197137	female	REGULATORY	4			-0.195056	0.742	0.19564	0.195587
BFFM	rs11779307	8	135620135	A	T	0.603417	0.0295064	0.00311849	3e-21	0.0295064	0.00311849	0.606045	0.0296034	0.00333964	7.7e-19	0.0296034	0.00333964	0.983063	female	INTRONIC	2	ENSG00000066827	ZFAT	0.241837	6.44	0.396583	0.393955
BFFM	rs55895668	8	145001031	T	C	0.570967	0.0214877	0.00308479	3.3e-12	0.0214877	0.00308479	0.572996	0.0110532	0.00329951	0.00081	0.0110532	0.00329951	0.0208835	female	NON_SYNONYMOUS	7	ENSG00000178209	PLEC	1.45337	16.01	0.429033	0.427004
BFFM	rs377741138	9	28412183	GAAAA	G	0.656756	-0.0195263	0.00324215	1.7e-09	-0.0195263	0.00324215	0.658834	-0.0156535	0.00345739	6e-06	-0.0156535	0.00345739	0.413876	female	INTRONIC	2	ENSG00000174482	LINGO2	-0.245218	0.531	0.343244	0.341166
BFFM	9:35704898_GA_G	9	35704898	GA	G	0.410039	-0.0179988	0.00312179	8.1e-09	-0.0179988	0.00312179	0.409998	-0.00924364	0.00331677	0.0053	-0.00924364	0.00331677	0.0545847	female	INTRONIC	2	ENSG00000137076	TLN1	0.114315	4.499	0.410039	0.409998
BFFM	rs531236471	9	98218474	G	GC	0.631771	-0.0253762	0.00319049	1.8e-15	-0.0253762	0.00319049	0.630403	-0.0276199	0.0034052	5e-16	-0.0276199	0.0034052	0.630639	female	INTRONIC	2	ENSG00000185920	PTCH1	-0.195547	0.74	0.368229	0.369597
BFFM	rs10816438	9	109580032	G	A	0.77869	-0.0209356	0.00370319	1.6e-08	-0.0209356	0.00370319	0.778691	-0.0194982	0.00397133	9.1e-07	-0.0194982	0.00397133	0.79123	female	INTERGENIC	0			0.141402	4.938	0.22131	0.221309
BFFM	rs555464135	9	119124535	T	TAA	0.797063	0.0373561	0.00382009	1.4e-22	0.0373561	0.00382009	0.796842	0.0370086	0.00407786	1.1e-19	0.0370086	0.00407786	0.950411	female	INTRONIC	2	ENSG00000182752	PAPPA	-0.087033	1.531	0.202937	0.203158
BFFM	rs10986730	9	128137874	C	T	0.570654	0.0193409	0.00308766	3.8e-10	0.0193409	0.00308766	0.569627	0.0132679	0.00330159	5.9e-05	0.0132679	0.00330159	0.179123	female	UPSTREAM	1	ENSG00000227845	RP11-184B22.2	-0.53054	0.071	0.429346	0.430373
BFFM	rs55810378	10	4957668	C	T	0.84514	0.0249203	0.00423397	4e-09	0.0249203	0.00423397	0.845592	0.024195	0.00453851	9.8e-08	0.024195	0.00453851	0.906975	female	INTRONIC	2	ENSG00000187134	AKR1C1	-0.012359	2.441	0.15486	0.154408
BFFM	rs4532931	10	22837014	A	C	0.38376	0.0207761	0.00315557	4.6e-11	0.0207761	0.00315557	0.385919	0.0121873	0.0033611	0.00029	0.0121873	0.0033611	0.0624665	female	INTRONIC	2	ENSG00000150867	PIP4K2A	0.105589	4.355	0.38376	0.385919
BFFM	rs11014285	10	25178864	G	A	0.834493	-0.0348339	0.00416275	5.9e-17	-0.0348339	0.00416275	0.83455	-0.0244467	0.0044476	3.9e-08	-0.0244467	0.0044476	0.0881719	female	INTRONIC	2	ENSG00000099256	PRTFDC1	0.98767	13.34	0.165507	0.16545
BFFM	rs1657222	10	34837139	G	A	0.602957	-0.0191957	0.00313777	9.5e-10	-0.0191957	0.00313777	0.605548	-0.00694858	0.00334884	0.038	-0.00694858	0.00334884	0.00761432	female	INTRONIC	2	ENSG00000148498	PARD3	-0.172771	0.862	0.397043	0.394452
BFFM	rs1171830	10	61665886	C	A	0.529559	0.0168673	0.00307843	4.3e-08	0.0168673	0.00307843	0.529963	0.0042811	0.00329512	0.19	0.0042811	0.00329512	0.00525272	female	SYNONYMOUS	5	ENSG00000108091	CCDC6	0.949513	13.08	0.470441	0.470037
BFFM	rs557634249	10	70264199	G	GT	0.831482	0.0281418	0.00410939	7.5e-12	0.0281418	0.00410939	0.832063	0.0208946	0.00439589	2e-06	0.0208946	0.00439589	0.228457	female	INTRONIC	2	ENSG00000122912	SLC25A16	-0.208345	0.679	0.168518	0.167937
BFFM	rs7924237	10	77216125	A	G	0.441184	0.0184347	0.00308484	2.3e-09	0.0184347	0.00308484	0.441509	0.0216856	0.00330512	5.3e-11	0.0216856	0.00330512	0.472107	female	REGULATORY	4			-0.244328	0.534	0.441184	0.441509
BFFM	rs61855849	10	79659934	G	A	0.743141	0.0194969	0.003498	2.5e-08	0.0194969	0.003498	0.742219	0.0170196	0.00373589	5.2e-06	0.0170196	0.00373589	0.628353	female	REGULATORY	4			-0.120661	1.225	0.256859	0.257781
BFFM	rs17399739	10	87490850	A	G	0.93041	-0.0368039	0.00601663	9.5e-10	-0.0368039	0.00601663	0.930002	-0.0130209	0.00640951	0.042	-0.0130209	0.00640951	0.00682261	female	INTRONIC	2	ENSG00000182771	GRID1	0.20901	5.974	0.06959	0.069998
BFFM	rs57866767	10	96023077	T	C	0.567267	-0.0265787	0.0030879	7.5e-18	-0.0265787	0.0030879	0.567598	-0.0229338	0.00329973	3.6e-12	-0.0229338	0.00329973	0.419936	female	INTRONIC	2	ENSG00000138193	PLCE1	-0.349407	0.26	0.432733	0.432402
BFFM	10:102686838_GT_G	10	102686838	GT	G	0.569848	-0.0279534	0.00309499	1.7e-19	-0.0279534	0.00309499	0.572358	-0.0228352	0.00331369	5.5e-12	-0.0228352	0.00331369	0.258989	female	INTRONIC	2	ENSG00000119906	FAM178A	-0.151535	0.994	0.430152	0.427642
BFFM	rs55915114	10	104289700	C	CA	0.660139	0.0227902	0.00327036	3.2e-12	0.0227902	0.00327036	0.660851	0.0197217	0.00350176	1.8e-08	0.0197217	0.00350176	0.521901	female	INTRONIC	2	ENSG00000107882	SUFU	-0.091857	1.484	0.339861	0.339149
BFFM	rs754319091	10	124130767	CAT	C	0.531326	-0.0176774	0.00306633	8.2e-09	-0.0176774	0.00306633	0.532006	-0.020563	0.00327788	3.5e-10	-0.020563	0.00327788	0.5203	female	UPSTREAM	1	ENSG00000107679	PLEKHA1	-0.160414	0.936	0.468674	0.467994
BFFM	rs705160	10	125233181	C	T	0.547986	-0.0169835	0.00307782	3.4e-08	-0.0169835	0.00307782	0.54746	-0.0109642	0.00328884	0.00086	-0.0109642	0.00328884	0.181444	female	INTRONIC	2	ENSG00000230131	RP11-282I1.1	-0.200877	0.714	0.452014	0.45254
BFFM	rs72828952	10	126629608	A	G	0.577365	0.0185884	0.00314164	3.3e-09	0.0185884	0.00314164	0.5756	0.0148284	0.00335699	1e-05	0.0148284	0.00335699	0.413476	female	INTRONIC	2	ENSG00000249456	RP11-298J20.4	-0.01781	2.364	0.422635	0.4244
BFFM	rs35506085	11	2165576	G	A	0.818596	0.0360763	0.00399832	1.8e-19	0.0360763	0.00399832	0.818042	0.0289082	0.00426824	1.3e-11	0.0289082	0.00426824	0.220334	female	REGULATORY	4			1.84591	18.55	0.181404	0.181958
BFFM	rs2168101	11	8255408	C	A	0.690356	0.0193909	0.00340393	1.2e-08	0.0193909	0.00340393	0.6888	0.0164637	0.00363905	6.1e-06	0.0164637	0.00363905	0.556903	female	REGULATORY	4			1.6787	17.34	0.309644	0.3112
BFFM	rs3763874	11	9546587	G	A	0.584423	-0.0187182	0.00310573	1.7e-09	-0.0187182	0.00310573	0.58352	-0.0157267	0.00332746	2.3e-06	-0.0157267	0.00332746	0.511031	female	INTRONIC	2	ENSG00000166478	ZNF143	-0.208998	0.676	0.415577	0.41648
BFFM	rs10832954	11	18643559	G	A	0.256683	0.0241366	0.00350472	5.7e-12	0.0241366	0.00350472	0.257357	0.0175909	0.00373641	2.5e-06	0.0175909	0.00373641	0.201341	female	REGULATORY	4			-0.215688	0.647	0.256683	0.257357
BFFM	rs17309874	11	27667236	G	A	0.736246	-0.0299266	0.00347864	7.8e-18	-0.0299266	0.00347864	0.737822	-0.0316263	0.00372002	1.9e-17	-0.0316263	0.00372002	0.738585	female	INTRONIC	2	ENSG00000245573	BDNF-AS	-0.037378	2.099	0.263754	0.262178
BFFM	rs10768208	11	36416056	T	A	0.850756	0.0234469	0.00429512	4.8e-08	0.0234469	0.00429512	0.85069	0.0037292	0.00460005	0.42	0.0037292	0.00460005	0.00173023	female	REGULATORY	4			-0.325581	0.307	0.149244	0.14931
BFFM	rs35251247	11	43878459	G	A	0.70875	-0.0197425	0.00338672	5.6e-09	-0.0197425	0.00338672	0.709422	-0.0220931	0.00362557	1.1e-09	-0.0220931	0.00362557	0.635653	female	REGULATORY	4			-0.17937	0.824	0.29125	0.290578
BFFM	11:47776693_TA_T	11	47776693	TA	T	0.591806	-0.0262723	0.00343836	2.2e-14	-0.0262723	0.00343836	0.591962	-0.012823	0.0036678	0.00047	-0.012823	0.0036678	0.00746885	female	INTRONIC	2	ENSG00000109920	FNBP4	-0.512595	0.081	0.408194	0.408038
BFFM	rs7952436	11	67024534	C	T	0.916382	0.0462085	0.00552562	6.1e-17	0.0462085	0.00552562	0.916813	0.0523281	0.00591932	9.6e-19	0.0523281	0.00591932	0.44981	female	3PRIME_UTR	2	ENSG00000173120	KDM2A	1.4199	15.82	0.083618	0.083187
BFFM	rs57502260	11	68220905	A	G	0.829398	0.03037	0.00408352	1e-13	0.03037	0.00408352	0.829826	0.0420562	0.00436867	6.2e-22	0.0420562	0.00436867	0.050676	female	DOWNSTREAM	1	ENSG00000162337	LRP5	-0.111453	1.303	0.170602	0.170174
BFFM	rs10796820	11	69303727	G	T	0.471387	0.0200832	0.00307074	6.1e-11	0.0200832	0.00307074	0.472296	0.0179803	0.00327287	3.9e-08	0.0179803	0.00327287	0.639375	female	REGULATORY	4			-0.053619	1.897	0.471387	0.472296
BFFM	rs11217863	11	120293138	G	A	0.883545	0.0316451	0.00477076	3.3e-11	0.0316451	0.00477076	0.884394	0.0262149	0.00511725	3e-07	0.0262149	0.00511725	0.43765	female	INTRONIC	2	ENSG00000196914	ARHGEF12	0.038772	3.238	0.116455	0.115606
BFFM	rs61911033	11	129086105	T	C	0.79509	-0.0209848	0.00379718	3.3e-08	-0.0209848	0.00379718	0.796131	-0.0124835	0.00406974	0.0022	-0.0124835	0.00406974	0.126677	female	REGULATORY	4			0.244018	6.471	0.20491	0.203869
BFFM	rs2286028	12	1015469	G	C	0.798559	-0.0261132	0.00380036	6.4e-12	-0.0261132	0.00380036	0.799904	-0.0224191	0.00405948	3.3e-08	-0.0224191	0.00405948	0.506489	female	REGULATORY	4			1.59293	16.81	0.201441	0.200096
BFFM	12:3338920_GCACAGCTGGGGCTGA_G	12	3338920	GCACAGCTGGGGCTGA	G	0.786006	-0.0230232	0.00378231	1.1e-09	-0.0230232	0.00378231	0.785425	-0.0289287	0.0040206	6.2e-13	-0.0289287	0.0040206	0.284698	female	INTRONIC	2	ENSG00000011105	TSPAN9	0.083727	3.99	0.213994	0.214575
BFFM	rs76895963	12	4384844	T	G	0.979361	-0.133537	0.0118445	1.8e-29	-0.133537	0.0118445	0.979468	-0.187469	0.0126534	1.2e-49	-0.187469	0.0126534	0.00186021	female	REGULATORY	4			1.05013	13.76	0.020639	0.020532
BFFM	rs5796327	12	9064133	C	CT	0.556186	-0.0190223	0.00315053	1.6e-09	-0.0190223	0.00315053	0.556923	-0.0122365	0.00336651	0.00028	-0.0122365	0.00336651	0.141095	female	UPSTREAM	1	ENSG00000111752	PHC1	0.171057	5.402	0.443814	0.443077
BFFM	rs750198091	12	11880608	TAC	T	0.644994	-0.021074	0.00320959	5.2e-11	-0.021074	0.00320959	0.64338	-0.0200662	0.00341702	4.3e-09	-0.0200662	0.00341702	0.829788	female	INTRONIC	2	ENSG00000139083	ETV6	-0.105702	1.354	0.355006	0.35662
BFFM	rs6487088	12	20588382	C	T	0.2001	-0.0241447	0.00388857	5.3e-10	-0.0241447	0.00388857	0.199386	-0.0150701	0.00415465	0.00029	-0.0150701	0.00415465	0.110783	female	REGULATORY	4			-0.332445	0.292	0.2001	0.199386
BFFM	rs7306606	12	24005101	C	T	0.474616	-0.0167957	0.00306327	4.2e-08	-0.0167957	0.00306327	0.472514	-0.0196782	0.00328265	2e-09	-0.0196782	0.00328265	0.520878	female	INTRONIC	2	ENSG00000134532	SOX5	-0.095068	1.453	0.474616	0.472514
BFFM	rs2897968	12	46763686	G	A	0.39334	-0.0306176	0.00312915	1.3e-22	-0.0306176	0.00312915	0.395335	-0.0244521	0.00333684	2.3e-13	-0.0244521	0.00333684	0.177724	female	REGULATORY	4			0.184299	5.604	0.39334	0.395335
BFFM	rs11551274	12	49224108	G	C	0.968976	0.0518032	0.00886986	5.2e-09	0.0518032	0.00886986	0.969718	0.026393	0.00955834	0.0058	0.026393	0.00955834	0.0513354	female	3PRIME_UTR	2	ENSG00000174243	DDX23	-0.046683	1.981	0.031024	0.030282
BFFM	rs3205718	12	50261809	C	T	0.623806	-0.027977	0.003177	1.3e-18	-0.027977	0.003177	0.623625	-0.0239641	0.003384	1.4e-12	-0.0239641	0.003384	0.387289	female	REGULATORY	4			0.657107	10.79	0.376194	0.376375
BFFM	12:53867547_GT_G	12	53867547	GT	G	0.813271	-0.0240732	0.00406403	3.2e-09	-0.0240732	0.00406403	0.812069	-0.0111597	0.00432824	0.0099	-0.0111597	0.00432824	0.0296282	female	REGULATORY	4			-0.213847	0.655	0.186729	0.187931
BFFM	rs2277339	12	57146069	T	G	0.897029	0.0371273	0.00503076	1.6e-13	0.0371273	0.00503076	0.896051	0.0271987	0.00532319	3.2e-07	0.0271987	0.00532319	0.175234	female	NON_SYNONYMOUS	7	ENSG00000198056	PRIM1	4.09189	28.5	0.102971	0.103949
BFFM	rs1042725	12	66358347	C	T	0.508447	0.0403473	0.00305497	8e-40	0.0403473	0.00305497	0.507212	0.0442983	0.00325796	4.2e-42	0.0442983	0.00325796	0.376351	female	3PRIME_UTR	2	ENSG00000149948	HMGA2	0.081621	3.954	0.491553	0.492788
BFFM	rs10748128	12	69827658	G	T	0.655346	-0.0185308	0.00321464	8.2e-09	-0.0185308	0.00321464	0.654557	-0.0232919	0.00342468	1e-11	-0.0232919	0.00342468	0.310757	female	INTERGENIC	0			1.82912	18.42	0.344654	0.345443
BFFM	rs7976940	12	77447463	A	G	0.932734	0.0353991	0.00614203	8.2e-09	0.0353991	0.00614203	0.93337	0.0273788	0.00658455	3.2e-05	0.0273788	0.00658455	0.37309	female	INTRONIC	2	ENSG00000165891	E2F7	0.071392	3.782	0.067266	0.06663
BFFM	rs35000205	12	93989683	A	AT	0.775754	-0.0427739	0.00368777	4.2e-31	-0.0427739	0.00368777	0.776918	-0.0402584	0.00395143	2.2e-24	-0.0402584	0.00395143	0.64164	female	INTERGENIC	0			-0.279106	0.422	0.224246	0.223082
BFFM	rs4373984	12	97792587	C	T	0.471112	0.0211534	0.00305463	4.4e-12	0.0211534	0.00305463	0.472076	0.0116631	0.00327097	0.00036	0.0116631	0.00327097	0.0339635	female	INTERGENIC	0			0.248671	6.535	0.471112	0.472076
BFFM	rs703549	12	102945701	G	T	0.139079	0.028335	0.0044242	1.5e-10	0.028335	0.0044242	0.138949	0.0179045	0.00473024	0.00015	0.0179045	0.00473024	0.107301	female	INTERGENIC	0			0.016067	2.871	0.139079	0.138949
BFFM	rs11065987	12	112072424	A	G	0.585847	0.0219067	0.00309565	1.5e-12	0.0219067	0.00309565	0.586157	0.0165185	0.00330842	5.9e-07	0.0165185	0.00330842	0.234352	female	INTERGENIC	0			0.395769	8.352	0.414153	0.413843
BFFM	rs12810788	12	116196322	G	A	0.201816	-0.0244677	0.00388711	3.1e-10	-0.0244677	0.00388711	0.20098	-0.0290665	0.00414858	2.4e-12	-0.0290665	0.00414858	0.41856	female	REGULATORY	4			-0.147701	1.02	0.201816	0.20098
BFFM	rs7958030	12	117396822	C	T	0.146227	-0.0277605	0.00431818	1.3e-10	-0.0277605	0.00431818	0.146565	-0.012713	0.00460229	0.0057	-0.012713	0.00460229	0.017109	female	REGULATORY	4			-0.001281	2.604	0.146227	0.146565
BFFM	rs76929617	12	120867798	A	G	0.960566	0.050337	0.00785946	1.5e-10	0.050337	0.00785946	0.961107	0.0618056	0.00843192	2.3e-13	0.0618056	0.00843192	0.319762	female	INTERGENIC	0			-0.385652	0.201	0.039434	0.038893
BFFM	rs10847415	12	123144293	T	C	0.303151	-0.0265588	0.00332825	1.5e-15	-0.0265588	0.00332825	0.301873	-0.0203778	0.00354868	9.3e-09	-0.0203778	0.00354868	0.203926	female	REGULATORY	4			-0.157001	0.958	0.303151	0.301873
BFFM	rs12314162	12	124826676	C	T	0.83839	-0.0319933	0.00414958	1.3e-14	-0.0319933	0.00414958	0.838923	-0.0320304	0.0044286	4.7e-13	-0.0320304	0.0044286	0.995122	female	INTRONIC	2	ENSG00000196498	NCOR2	-0.168785	0.885	0.16161	0.161077
BFFM	rs4769763	13	30169098	G	C	0.392343	0.0188391	0.0031806	3.2e-09	0.0188391	0.0031806	0.393481	0.0185087	0.00340695	5.6e-08	0.0185087	0.00340695	0.943487	female	REGULATORY	4			1.83848	18.49	0.392343	0.393481
BFFM	rs374422020	13	41252409	T	C	0.870969	0.0308097	0.00514097	2.1e-09	0.0308097	0.00514097	0.870966	0.0153269	0.00550248	0.0053	0.0153269	0.00550248	0.0397786	female	INTERGENIC	0			-0.004428	2.557	0.129031	0.129034
BFFM	rs3118903	13	51099577	G	A	0.780257	0.0526068	0.0037047	9.2e-46	0.0526068	0.0037047	0.779464	0.0457032	0.00395537	7e-31	0.0457032	0.00395537	0.202709	female	INTRONIC	2	ENSG00000176124	DLEU1	-0.343927	0.27	0.219743	0.220536
BFFM	rs4477562	13	54104968	C	T	0.871873	-0.0255862	0.00461614	3e-08	-0.0255862	0.00461614	0.870679	-0.0306224	0.00492317	5e-10	-0.0306224	0.00492317	0.455525	female	INTERGENIC	0			-0.15182	0.992	0.128127	0.129321
BFFM	rs9317002	13	59175727	C	A	0.487042	-0.0169693	0.00309258	4.1e-08	-0.0169693	0.00309258	0.487422	-0.0199978	0.00329708	1.3e-09	-0.0199978	0.00329708	0.50289	female	INTERGENIC	0			-0.165796	0.903	0.487042	0.487422
BFFM	rs111556675	13	78447519	A	ATG	0.385614	-0.0218844	0.00317026	5.1e-12	-0.0218844	0.00317026	0.386882	-0.0172201	0.003381	3.5e-07	-0.0172201	0.003381	0.314244	female	REGULATORY	4			-0.041833	2.042	0.385614	0.386882
BFFM	rs12148018	14	21810792	T	G	0.752463	-0.0233079	0.00360598	1e-10	-0.0233079	0.00360598	0.75072	-0.0105371	0.0038352	0.006	-0.0105371	0.0038352	0.0152676	female	INTRONIC	2	ENSG00000092200	RPGRIP1	-0.081313	1.59	0.247537	0.24928
BFFM	rs35759537	14	23749037	C	T	0.804969	-0.0221022	0.00385886	1e-08	-0.0221022	0.00385886	0.803916	-0.0243751	0.00411758	3.2e-09	-0.0243751	0.00411758	0.687117	female	INTRONIC	2	ENSG00000215271	HOMEZ	-0.731116	0.015	0.195031	0.196084
BFFM	14:24848913_TAGAG_T	14	24848913	TAGAG	T	0.336607	0.0197325	0.00324757	1.2e-09	0.0197325	0.00324757	0.33722	0.0220727	0.00346501	1.9e-10	0.0220727	0.00346501	0.62217	female	DOWNSTREAM	1	ENSG00000100968	NFATC4	-0.201839	0.709	0.336607	0.33722
BFFM	rs2022674	14	25948867	C	T	0.339689	-0.018746	0.00332916	1.8e-08	-0.018746	0.00332916	0.339789	-0.0305164	0.00355005	8.3e-18	-0.0305164	0.00355005	0.0155852	female	INTERGENIC	0			0.483615	9.247	0.339689	0.339789
BFFM	14:29743699_TA_T	14	29743699	TA	T	0.536657	0.0180383	0.00308611	5.1e-09	0.0180383	0.00308611	0.539473	0.00620884	0.00329322	0.059	0.00620884	0.00329322	0.00876582	female	INTRONIC	2	ENSG00000257522	RP11-562L8.1	-0.541386	0.065	0.463343	0.460527
BFFM	rs112957890	14	36220876	A	G	0.734967	-0.0192286	0.00351079	4.3e-08	-0.0192286	0.00351079	0.733339	-0.0128774	0.00373218	0.00056	-0.0128774	0.00373218	0.215155	female	INTRONIC	2	ENSG00000174373	RALGAPA1	0.651637	10.75	0.265033	0.266661
BFFM	rs1313237	14	60848224	A	C	0.61129	-0.0350581	0.00314219	6.6e-29	-0.0350581	0.00314219	0.610488	-0.0348079	0.00336422	4.3e-25	-0.0348079	0.00336422	0.956655	female	INTERGENIC	0			-0.157494	0.955	0.38871	0.389512
BFFM	rs2296316	14	65520246	T	C	0.536138	0.0171255	0.0030946	3.1e-08	0.0171255	0.0030946	0.535291	0.015924	0.00330557	1.5e-06	0.015924	0.00330557	0.790743	female	INTRONIC	2	ENSG00000125952	MAX	0.410894	8.515	0.463862	0.464709
BFFM	rs7141420	14	79899454	C	T	0.486742	-0.0195463	0.00308614	2.4e-10	-0.0195463	0.00308614	0.484676	-0.0208687	0.0032971	2.5e-10	-0.0208687	0.0032971	0.76966	female	INTRONIC	2	ENSG00000021645	NRXN3	0.09683	4.209	0.486742	0.484676
BFFM	14:91499131_GA_G	14	91499131	GA	G	0.398558	-0.0183966	0.0031986	8.8e-09	-0.0183966	0.0031986	0.397979	-0.0151255	0.00341212	9.3e-06	-0.0151255	0.00341212	0.484294	female	REGULATORY	4			-0.167003	0.896	0.398558	0.397979
BFFM	rs117068593	14	93118229	C	T	0.810588	-0.0254848	0.00391769	7.8e-11	-0.0254848	0.00391769	0.810915	-0.0257384	0.00420125	9e-10	-0.0257384	0.00420125	0.964787	female	NON_SYNONYMOUS	7	ENSG00000100599	RIN3	3.61579	25.4	0.189412	0.189085
BFFM	rs11160601	14	101186641	C	T	0.907035	-0.0398326	0.00531949	7e-14	-0.0398326	0.00531949	0.907781	-0.0233749	0.00569943	4.1e-05	-0.0233749	0.00569943	0.0347728	female	REGULATORY	4			0.321595	7.489	0.092965	0.092219
BFFM	rs11850030	14	103256199	C	G	0.819639	-0.0225738	0.00398667	1.5e-08	-0.0225738	0.00398667	0.819546	-0.010385	0.00425402	0.015	-0.010385	0.00425402	0.0365583	female	INTRONIC	2	ENSG00000131323	TRAF3	-0.489759	0.095	0.180361	0.180454
BFFM	rs12148418	15	38490400	G	A	0.492155	0.0233505	0.003074	3.1e-14	0.0233505	0.003074	0.492437	0.017392	0.00328004	1.1e-07	0.017392	0.00328004	0.185011	female	INTRONIC	2	ENSG00000259380	RP11-346D14.1	-0.0586	1.838	0.492155	0.492437
BFFM	rs7175642	15	59450079	T	G	0.340498	0.018153	0.0032865	3.3e-08	0.018153	0.0032865	0.339677	0.00292821	0.0035084	0.4	0.00292821	0.0035084	0.00154006	female	REGULATORY	4			-0.067663	1.736	0.340498	0.339677
BFFM	rs4143843	15	62373121	C	T	0.549508	0.0199581	0.00308462	9.8e-11	0.0199581	0.00308462	0.549872	0.0147852	0.00329359	7.2e-06	0.0147852	0.00329359	0.25165	female	DOWNSTREAM	1	ENSG00000259466	NPM1P47	-0.10634	1.348	0.450492	0.450128
BFFM	rs4776970	15	68080886	A	T	0.642475	0.0192276	0.0031977	1.8e-09	0.0192276	0.0031977	0.643728	0.0172412	0.00341315	4.4e-07	0.0172412	0.00341315	0.671047	female	INTRONIC	2	ENSG00000137764	MAP2K5	-0.01106	2.46	0.357525	0.356272
BFFM	rs2759301	15	80994288	G	A	0.551592	-0.0189714	0.00308597	7.9e-10	-0.0189714	0.00308597	0.551206	-0.0137478	0.00329666	3e-05	-0.0137478	0.00329666	0.247364	female	REGULATORY	4			-0.730005	0.015	0.448408	0.448794
BFFM	rs368963109	15	86156923	ATAT	A	0.463665	0.0231641	0.00316348	2.4e-13	0.0231641	0.00316348	0.462661	0.0151429	0.00337778	7.4e-06	0.0151429	0.00337778	0.0830521	female	INTRONIC	2	ENSG00000170776	AKAP13	-0.211363	0.666	0.463665	0.462661
BFFM	rs56238630	15	89386224	T	C	0.971485	0.0602211	0.00922847	6.8e-11	0.0602211	0.00922847	0.971409	0.063161	0.00984061	1.4e-10	0.063161	0.00984061	0.827493	female	INTRONIC	2	ENSG00000157766	ACAN	-0.084936	1.552	0.028515	0.028591
BFFM	rs8025516	15	95271872	T	G	0.35627	0.0194666	0.00320387	1.2e-09	0.0194666	0.00320387	0.354648	0.00955774	0.00343809	0.0054	0.00955774	0.00343809	0.0349882	female	INTERGENIC	0			0.295786	7.157	0.35627	0.354648
BFFM	rs4966012	15	99226148	C	G	0.321847	-0.0251652	0.0032846	1.8e-14	-0.0251652	0.0032846	0.32403	-0.0214515	0.00350994	9.9e-10	-0.0214515	0.00350994	0.439792	female	REGULATORY	4			0.14431	4.985	0.321847	0.32403
BFFM	rs12051048	16	783864	C	A	0.768158	-0.0248797	0.00363018	7.2e-12	-0.0248797	0.00363018	0.769715	-0.0313602	0.00388573	7e-16	-0.0313602	0.00388573	0.222964	female	REGULATORY	4			-0.108083	1.333	0.231842	0.230285
BFFM	rs71385734	16	2160503	T	G	0.831111	0.0354733	0.00411098	6.2e-18	0.0354733	0.00411098	0.830416	0.0366275	0.00437317	5.5e-17	0.0366275	0.00437317	0.847507	female	SYNONYMOUS	5	ENSG00000008710	PKD1	0.393037	8.322	0.168889	0.169584
BFFM	rs2238435	16	4014282	C	G	0.384598	-0.0323202	0.00315211	1.1e-24	-0.0323202	0.00315211	0.385071	-0.0212695	0.00336833	2.7e-10	-0.0212695	0.00336833	0.0165994	female	3PRIME_UTR	2	ENSG00000162104	ADCY9	-0.595938	0.044	0.384598	0.385071
BFFM	16:9211117_CT_C	16	9211117	CT	C	0.70953	-0.0211442	0.0034768	1.2e-09	-0.0211442	0.0034768	0.708291	-0.0158241	0.0036999	1.9e-05	-0.0158241	0.0036999	0.294706	female	REGULATORY	4			0.027384	3.052	0.29047	0.291709
BFFM	rs1070484	16	10231558	T	C	0.67079	-0.0183985	0.00326935	1.8e-08	-0.0183985	0.00326935	0.671396	-0.00335462	0.00349438	0.34	-0.00335462	0.00349438	0.00166796	female	INTRONIC	2	ENSG00000183454	GRIN2A	0.017848	2.899	0.32921	0.328604
BFFM	rs246177	16	14380768	C	T	0.631863	-0.0215829	0.00318856	1.3e-11	-0.0215829	0.00318856	0.632085	-0.0154111	0.0033966	5.7e-06	-0.0154111	0.0033966	0.185244	female	REGULATORY	4			0.425848	8.671	0.368137	0.367915
BFFM	rs868554	16	20050466	C	G	0.758658	-0.0277453	0.00360395	1.4e-14	-0.0277453	0.00360395	0.760145	-0.0150216	0.00385697	9.8e-05	-0.0150216	0.00385697	0.0159357	female	INTRONIC	2	ENSG00000180269	GPR139	0.550553	9.867	0.241342	0.239855
BFFM	rs7185291	16	24714679	C	T	0.364073	-0.0173192	0.00317593	4.9e-08	-0.0173192	0.00317593	0.36206	-0.0157297	0.00340084	3.7e-06	-0.0157297	0.00340084	0.732657	female	INTERGENIC	0			-0.04684	1.979	0.364073	0.36206
BFFM	rs62031389	16	28344855	A	G	0.599069	-0.020011	0.0031374	1.8e-10	-0.020011	0.0031374	0.597102	-0.0143821	0.00334288	1.7e-05	-0.0143821	0.00334288	0.219523	female	INTERGENIC	0			0.028212	3.066	0.400931	0.402898
BFFM	rs12325400	16	30023786	C	G	0.599073	-0.035542	0.0031171	4.1e-30	-0.035542	0.0031171	0.598478	-0.037923	0.00332716	4.3e-30	-0.037923	0.00332716	0.601503	female	REGULATORY	4			0.175922	5.477	0.400927	0.401522
BFFM	rs56094641	16	53806453	A	G	0.598606	-0.0601395	0.00311942	8.1e-83	-0.0601395	0.00311942	0.593666	-0.0641549	0.00332584	6.5e-83	-0.0641549	0.00332584	0.378532	female	INTRONIC	2	ENSG00000140718	FTO	-0.11878	1.241	0.401394	0.406334
BFFM	rs34693072	16	67861501	T	C	0.954587	-0.0404158	0.00737426	4.2e-08	-0.0404158	0.00737426	0.955027	-0.0260789	0.00788209	0.00094	-0.0260789	0.00788209	0.184096	female	INTRONIC	2	ENSG00000102904	TSNAXIP1	-0.022221	2.302	0.045413	0.044973
BFFM	16:72233195_TA_T	16	72233195	TA	T	0.130614	-0.0278126	0.00458694	1.3e-09	-0.0278126	0.00458694	0.13203	-0.0230432	0.00487144	2.2e-06	-0.0230432	0.00487144	0.475972	female	INTERGENIC	0			0.442041	8.838	0.130614	0.13203
BFFM	rs4888153	16	81565749	A	G	0.763322	0.0224323	0.0036287	6.3e-10	0.0224323	0.0036287	0.763598	0.0122037	0.00387378	0.0016	0.0122037	0.00387378	0.0539724	female	REGULATORY	4			0.011249	2.796	0.236678	0.236402
BFFM	rs8059189	16	86417349	G	A	0.596757	0.0182403	0.00320293	1.2e-08	0.0182403	0.00320293	0.598373	0.0158494	0.00341683	3.5e-06	0.0158494	0.00341683	0.609691	female	REGULATORY	4			-0.081099	1.592	0.403243	0.401627
BFFM	rs35637261	16	89513782	G	A	0.787341	-0.0235339	0.00375162	3.5e-10	-0.0235339	0.00375162	0.788545	-0.0149253	0.00401495	0.0002	-0.0149253	0.00401495	0.117199	female	INTRONIC	2	ENSG00000167522	ANKRD11	0.507889	9.477	0.212659	0.211455
BFFM	rs2209072	17	2205719	A	C	0.376788	0.0196784	0.00316184	4.9e-10	0.0196784	0.00316184	0.377908	0.0129968	0.00337441	0.00012	0.0129968	0.00337441	0.148486	female	REGULATORY	4			0.009407	2.767	0.376788	0.377908
BFFM	rs78378222	17	7571752	T	G	0.987567	-0.126414	0.0141241	3.5e-19	-0.126414	0.0141241	0.986978	-0.147109	0.0146857	1.3e-23	-0.147109	0.0146857	0.309781	female	3PRIME_UTR	2	ENSG00000141510	TP53	1.51451	16.35	0.012433	0.013022
BFFM	rs6505216	17	29206421	G	T	0.765638	0.0475378	0.00376298	1.4e-36	0.0475378	0.00376298	0.767154	0.046712	0.00401866	3.1e-31	0.046712	0.00401866	0.880766	female	INTRONIC	2	ENSG00000176208	ATAD5	0.05195	3.457	0.234362	0.232846
BFFM	rs632224	17	38592990	A	G	0.573379	0.0216846	0.00309361	2.4e-12	0.0216846	0.00309361	0.572911	0.0145251	0.00330626	1.1e-05	0.0145251	0.00330626	0.113832	female	REGULATORY	4			0.022371	2.971	0.426621	0.427089
BFFM	rs7405472	17	43222942	G	C	0.672225	0.022418	0.00326774	6.9e-12	0.022418	0.00326774	0.672339	0.0272185	0.00348866	6.1e-15	0.0272185	0.00348866	0.315244	female	REGULATORY	4			-0.490485	0.095	0.327775	0.327661
BFFM	rs9915532	17	47027359	A	G	0.17121	0.0272446	0.00406344	2e-11	0.0272446	0.00406344	0.170898	0.0227453	0.00433708	1.6e-07	0.0227453	0.00433708	0.449021	female	UPSTREAM	1	ENSG00000159210	SNF8	-0.004869	2.551	0.17121	0.170898
BFFM	rs7214743	17	59498052	A	G	0.330232	0.0252123	0.00325428	9.4e-15	0.0252123	0.00325428	0.330973	0.0274708	0.00346483	2.2e-15	0.0274708	0.00346483	0.634696	female	INTERGENIC	0			-0.016625	2.38	0.330232	0.330973
BFFM	rs2005172	17	61996255	A	C	0.359773	-0.038509	0.00322525	7.3e-33	-0.038509	0.00322525	0.359844	-0.0346923	0.00344867	8.3e-24	-0.0346923	0.00344867	0.418911	female	REGULATORY	4			-0.410151	0.169	0.359773	0.359844
BFFM	rs12453808	17	68150722	T	C	0.886321	0.0292076	0.00483468	1.5e-09	0.0292076	0.00483468	0.887897	0.0313806	0.00518275	1.4e-09	0.0313806	0.00518275	0.759156	female	INTERGENIC	0			0.06867	3.737	0.113679	0.112103
BFFM	rs36000545	17	79093822	A	G	0.606207	0.0273956	0.0031725	5.9e-18	0.0273956	0.0031725	0.606291	0.0223745	0.00338479	3.8e-11	0.0223745	0.00338479	0.279103	female	NON_SYNONYMOUS	7	ENSG00000181409	AATK	0.808385	12.02	0.393793	0.393709
BFFM	rs4308051	18	20735461	T	G	0.213142	-0.0420917	0.00373285	1.7e-29	-0.0420917	0.00373285	0.21222	-0.0403979	0.00400755	6.7e-24	-0.0403979	0.00400755	0.757115	female	REGULATORY	4			1.78321	18.07	0.213142	0.21222
BFFM	rs34728432	18	31255918	A	G	0.561253	-0.0173443	0.00311532	2.6e-08	-0.0173443	0.00311532	0.562572	-0.0071985	0.00332681	0.03	-0.0071985	0.00332681	0.0260098	female	INTRONIC	2	ENSG00000141431	ASXL3	-0.109708	1.318	0.438747	0.437428
BFFM	rs2337154	18	46526371	G	T	0.665384	-0.0218279	0.00325118	1.9e-11	-0.0218279	0.00325118	0.664202	-0.0125639	0.00346609	0.00029	-0.0125639	0.00346609	0.0512489	female	INTERGENIC	0			-0.064239	1.774	0.334616	0.335798
BFFM	rs6567160	18	57829135	T	C	0.765842	-0.074691	0.00361453	7.3e-95	-0.074691	0.00361453	0.766826	-0.0695343	0.0038749	5.3e-72	-0.0695343	0.0038749	0.330483	female	DOWNSTREAM	1	ENSG00000267686	RP11-795H16.3	1.29876	15.18	0.234158	0.233174
BFFM	rs8112948	19	2175005	T	A	0.716079	0.0253418	0.00353594	7.7e-13	0.0253418	0.00353594	0.713327	0.0272651	0.00377157	4.9e-13	0.0272651	0.00377157	0.709878	female	INTRONIC	2	ENSG00000104885	DOT1L	-0.217874	0.638	0.283921	0.286673
BFFM	rs8104459	19	4383072	C	T	0.563079	0.0213532	0.0030896	4.8e-12	0.0213532	0.0030896	0.561055	0.013108	0.00329992	7.1e-05	0.013108	0.00329992	0.0681597	female	INTRONIC	2	ENSG00000141985	SH3GL1	-0.281137	0.416	0.436921	0.438945
BFFM	rs59165976	19	7198471	G	C	0.603908	0.0218298	0.00313462	3.3e-12	0.0218298	0.00313462	0.603471	0.0136491	0.00334344	4.5e-05	0.0136491	0.00334344	0.0742635	female	REGULATORY	4			0.441347	8.831	0.396092	0.396529
BFFM	rs7248205	19	10770305	C	T	0.397774	0.020119	0.00314381	1.6e-10	0.020119	0.00314381	0.397805	0.0243513	0.00335574	4e-13	0.0243513	0.00335574	0.357363	female	INTRONIC	2	ENSG00000129351	ILF3	-0.609017	0.039	0.397774	0.397805
BFFM	rs2051815	19	18835115	G	A	0.676349	0.0194378	0.00328455	3.3e-09	0.0194378	0.00328455	0.675472	0.00686212	0.00351492	0.051	0.00686212	0.00351492	0.00894627	female	INTRONIC	2	ENSG00000105662	CRTC1	0.160409	5.238	0.323651	0.324528
BFFM	rs111640872	19	30290357	G	C	0.669374	-0.0268372	0.00326526	2.1e-16	-0.0268372	0.00326526	0.668939	-0.0208555	0.00349542	2.4e-09	-0.0208555	0.00349542	0.211102	female	INTERGENIC	0			-0.409231	0.17	0.330626	0.331061
BFFM	rs35577563	19	45504349	C	G	0.640629	0.0177272	0.00318518	2.6e-08	0.0177272	0.00318518	0.63901	0.00945663	0.00341415	0.0056	0.00945663	0.00341415	0.0765127	female	REGULATORY	4			0.022195	2.969	0.359371	0.36099
BFFM	rs3810291	19	47569003	G	A	0.32189	-0.0271412	0.00328326	1.4e-16	-0.0271412	0.00328326	0.323697	-0.0299613	0.00350014	1.1e-17	-0.0299613	0.00350014	0.556775	female	3PRIME_UTR	2	ENSG00000130749	ZC3H4	-0.034672	2.134	0.32189	0.323697
BFFM	rs12610975	19	50439719	G	A	0.623345	-0.018206	0.00322411	1.6e-08	-0.018206	0.00322411	0.624006	-0.00423784	0.00344967	0.22	-0.00423784	0.00344967	0.00309394	female	INTRONIC	2	ENSG00000269179	CTC-326K19.6	0.123991	4.657	0.376655	0.375994
BFFM	rs5840910	20	21223946	G	GA	0.335362	0.0194032	0.00327629	3.2e-09	0.0194032	0.00327629	0.334026	0.031207	0.00350186	5e-19	0.031207	0.00350186	0.0138389	female	INTRONIC	2	ENSG00000088970	PLK1S1	-0.304112	0.356	0.335362	0.334026
BFFM	rs143384	20	34025756	A	G	0.597828	-0.0518665	0.00312909	1e-61	-0.0518665	0.00312909	0.59622	-0.0688608	0.00332622	3.3e-95	-0.0688608	0.00332622	0.000198172	female	REGULATORY	4			1.82996	18.43	0.402172	0.40378
BFFM	rs6031059	20	42355823	A	T	0.926141	-0.0343724	0.0060374	1.2e-08	-0.0343724	0.0060374	0.926589	-0.00472887	0.00646276	0.46	-0.00472887	0.00646276	0.000802881	female	UPSTREAM	1	ENSG00000124196	GTSF1L	-0.064125	1.775	0.073859	0.073411
BFFM	rs11398883	20	43518103	C	CT	0.739838	-0.0193997	0.0035528	4.8e-08	-0.0193997	0.0035528	0.739863	-0.0180735	0.00377716	1.7e-06	-0.0180735	0.00377716	0.798142	female	INTRONIC	2	ENSG00000166913	YWHAB	0.041152	3.277	0.260162	0.260137
BFFM	rs11907497	20	47843620	T	C	0.761243	-0.0223007	0.00362231	7.4e-10	-0.0223007	0.00362231	0.761946	-0.0183896	0.0038746	2.1e-06	-0.0183896	0.0038746	0.460897	female	INTRONIC	2	ENSG00000124228	DDX27	-0.020473	2.326	0.238757	0.238054
BFFM	rs67844506	20	51103807	A	G	0.81634	0.0331521	0.00396491	6.2e-17	0.0331521	0.00396491	0.817424	0.0271707	0.00424113	1.5e-10	0.0271707	0.00424113	0.302897	female	INTRONIC	2	ENSG00000234948	RP4-723E3.1	0.156333	5.174	0.18366	0.182576
BFFM	rs6026578	20	57463472	C	G	0.37666	0.019728	0.00317675	5.3e-10	0.019728	0.00317675	0.374371	0.0132197	0.00340472	0.0001	0.0132197	0.00340472	0.162217	female	REGULATORY	4			0.304243	7.266	0.37666	0.374371
BFFM	rs138313926	20	61553573	C	T	0.81488	0.0261838	0.00401793	7.2e-11	0.0261838	0.00401793	0.813831	0.0142528	0.00428323	0.00088	0.0142528	0.00428323	0.0421974	female	INTRONIC	2	ENSG00000101191	DIDO1	-0.056583	1.862	0.18512	0.186169
BFFM	20:62767303_CACAA_C	20	62767303	CACAA	C	0.782143	-0.0216734	0.00395139	4.1e-08	-0.0216734	0.00395139	0.781575	-0.0054532	0.00422182	0.2	-0.0054532	0.00422182	0.00503084	female	INTERGENIC	0			0.154984	5.153	0.217857	0.218425
BFFM	rs9976787	21	39690072	G	C	0.386588	0.0212827	0.00320087	3e-11	0.0212827	0.00320087	0.386157	0.0195833	0.00340824	9.1e-09	0.0195833	0.00340824	0.716263	female	INTERGENIC	0			-0.133536	1.123	0.386588	0.386157
BFFM	rs4680	22	19951271	G	A	0.483412	-0.0180982	0.00307985	4.2e-09	-0.0180982	0.00307985	0.482019	-0.00987809	0.00329007	0.0027	-0.00987809	0.00329007	0.0681537	female	NON_SYNONYMOUS	7	ENSG00000093010	COMT	0.88537	12.61	0.483412	0.482019
BFFM	rs144010124	22	30342010	T	TTGTGTG	0.459758	0.0175398	0.00310873	1.7e-08	0.0175398	0.00310873	0.460612	0.0125067	0.00332452	0.00017	0.0125067	0.00332452	0.268814	female	INTRONIC	2	ENSG00000100330	MTMR3	-0.188354	0.776	0.459758	0.460612
BFFM	rs28722029	22	40611012	G	A	0.674804	0.020929	0.00329734	2.2e-10	0.020929	0.00329734	0.674676	0.0152593	0.00351575	1.4e-05	0.0152593	0.00351575	0.239486	female	INTRONIC	2	ENSG00000100354	TNRC6B	-0.070133	1.708	0.325196	0.325324
BFFM	rs41277471	22	42229092	G	C	0.906328	0.041593	0.00533272	6.2e-15	0.041593	0.00533272	0.905685	0.0337383	0.00568433	2.9e-09	0.0337383	0.00568433	0.313568	female	NONCODING_CHANGE	5	ENSG00000184068	RP5-821D11.7	1.76367	17.93	0.093672	0.094315
BFFM	X:45304952_AT_A	23	45304952	AT	A	0.562616	0.0176143	0.00315815	2.4e-08	0.0352286	0.0063163	0.56526	0.00661195	0.00237888	0.0054	0.0132239	0.00475776	0.00539106	female	REGULATORY	4			0.904746	12.75	0.437384	0.43474
BFFM	rs112242782	23	78660571	C	T	0.381163	-0.0318197	0.00316842	9.9e-24	-0.0636394	0.00633684	0.380892	-0.0280856	0.00238995	6.9e-32	-0.0561712	0.0047799	0.346765	female	INTERGENIC	0			-0.376563	0.215	0.381163	0.380892
BFFM	rs747644430	23	83312474	C	A	0.781514	-0.0220582	0.0039159	1.8e-08	-0.0441164	0.0078318	0.781578	-0.0147434	0.00294976	5.8e-07	-0.0294868	0.00589952	0.135692	female	INTERGENIC	0			0.068897	3.74	0.218486	0.218422
BFFM	rs12559143	23	102064774	G	A	0.978902	0.0606797	0.0109121	2.7e-08	0.121359	0.0218242	0.979252	0.0148735	0.00829108	0.073	0.029747	0.0165822	0.000830581	female	INTRONIC	2	ENSG00000223546	LINC00630	0.911254	12.8	0.021098	0.020748
BFFM	rs2883091	23	109684139	G	C	0.591286	-0.0176528	0.00312805	1.7e-08	-0.0353056	0.0062561	0.590334	-0.0155266	0.00236099	4.8e-11	-0.0310532	0.00472198	0.587454	female	REGULATORY	4			0.133785	4.816	0.408714	0.409666
BFM	rs72634819	1	1596500	C	T	0.737122	0.0202928	0.0035711	1.3e-08	0.0202928	0.0035711	0.737597	0.0145318	0.00388433	0.00018	0.0145318	0.00388433	0.274905	female	3PRIME_UTR	2	ENSG00000189339	SLC35E2B	-0.170911	0.873	0.262878	0.262403
BFM	rs36017365	1	47682889	C	CA	0.562279	0.0196795	0.0033733	5.4e-09	0.0196795	0.0033733	0.561399	0.00933397	0.00366138	0.011	0.00933397	0.00366138	0.0377032	female	3PRIME_UTR	2	ENSG00000162367	TAL1	0.005093	2.701	0.437721	0.438601
BFM	rs657452	1	49589847	A	G	0.390097	0.0209145	0.00322053	8.4e-11	0.0209145	0.00322053	0.390447	0.0148038	0.00350465	2.4e-05	0.0148038	0.00350465	0.199194	female	INTRONIC	2	ENSG00000186094	AGBL4	-0.007999	2.505	0.390097	0.390447
BFM	rs12140153	1	62579891	G	T	0.903777	0.036356	0.00545809	2.7e-11	0.036356	0.00545809	0.90283	0.0414862	0.00588515	1.8e-12	0.0414862	0.00588515	0.522724	female	NON_SYNONYMOUS	7	ENSG00000132849	INADL	3.76878	26.1	0.096223	0.09717
BFM	rs2815757	1	72764289	C	T	0.192854	-0.0231418	0.00396777	5.5e-09	-0.0231418	0.00396777	0.192673	-0.037148	0.00430998	6.8e-18	-0.037148	0.00430998	0.0168094	female	UPSTREAM	1	ENSG00000227207	RPL31P12	0.01314	2.825	0.192854	0.192673
BFM	rs34517439	1	78450517	C	A	0.874598	-0.0480447	0.00478731	1.1e-23	-0.0480447	0.00478731	0.876446	-0.0370098	0.00523658	1.6e-12	-0.0370098	0.00523658	0.119877	female	INTRONIC	2	ENSG00000162616	DNAJB4	0.474508	9.16	0.125402	0.123554
BFM	rs588660	1	96886604	G	A	0.413748	-0.0180347	0.00317893	1.4e-08	-0.0180347	0.00317893	0.413953	-0.0191147	0.00346347	3.4e-08	-0.0191147	0.00346347	0.818302	female	DOWNSTREAM	1	ENSG00000234422	UBE2WP1	0.062663	3.636	0.413748	0.413953
BFM	rs41279738	1	110082551	T	G	0.973859	-0.0656567	0.00987001	2.9e-11	-0.0656567	0.00987001	0.974359	-0.0812788	0.0108072	5.4e-14	-0.0812788	0.0108072	0.285803	female	NONCODING_CHANGE	5	ENSG00000254942	RP5-1160K1.8	1.47538	16.13	0.026141	0.025641
BFM	rs11205303	1	149906413	T	C	0.590554	-0.0233173	0.0031849	2.5e-13	-0.0233173	0.0031849	0.591173	-0.0238633	0.00346277	5.5e-12	-0.0238633	0.00346277	0.90761	female	NON_SYNONYMOUS	7	ENSG00000014914	MTMR11	1.23477	14.84	0.409446	0.408827
BFM	rs61813324	1	156049877	C	T	0.86477	-0.0280834	0.00464794	1.5e-09	-0.0280834	0.00464794	0.863856	-0.0198494	0.00503388	8e-05	-0.0198494	0.00503388	0.22945	female	REGULATORY	4			0.702649	11.17	0.13523	0.136144
BFM	rs543874	1	177889480	A	G	0.792469	-0.050432	0.00386495	6.5e-39	-0.050432	0.00386495	0.791863	-0.0339319	0.00418996	5.6e-16	-0.0339319	0.00418996	0.00379649	female	REGULATORY	4			1.13309	14.27	0.207531	0.208137
BFM	1:201814152_GA_G	1	201814152	GA	G	0.669031	-0.0225071	0.0033964	3.4e-11	-0.0225071	0.0033964	0.671064	-0.0207229	0.00369617	2.1e-08	-0.0207229	0.00369617	0.722259	female	REGULATORY	4			-0.424113	0.153	0.330969	0.328936
BFM	rs2494196	1	219762581	C	A	0.711989	-0.0218053	0.00346258	3e-10	-0.0218053	0.00346258	0.713535	-0.0245853	0.00376073	6.3e-11	-0.0245853	0.00376073	0.586566	female	INTERGENIC	0			-0.239689	0.551	0.288011	0.286465
BFM	rs12042959	1	243533273	A	G	0.854407	0.0250944	0.00446331	1.9e-08	0.0250944	0.00446331	0.854449	0.00884194	0.00485575	0.069	0.00884194	0.00485575	0.0137317	female	INTRONIC	2	ENSG00000054282	SDCCAG8	0.097453	4.219	0.145593	0.145551
BFM	rs62106258	2	417167	T	C	0.951071	0.0895775	0.00724835	4.4e-35	0.0895775	0.00724835	0.951853	0.0752447	0.00795899	3.3e-21	0.0752447	0.00795899	0.183047	female	DOWNSTREAM	1	ENSG00000236856	AC105393.1	1.80664	18.25	0.048929	0.048147
BFM	rs76286777	2	25195577	T	C	0.781673	-0.0332031	0.00378519	1.8e-18	-0.0332031	0.00378519	0.77999	-0.0223191	0.00411267	5.7e-08	-0.0223191	0.00411267	0.0515051	female	REGULATORY	4			0.305796	7.286	0.218327	0.22001
BFM	rs10172196	2	36780549	G	A	0.6958	-0.0237954	0.00340794	2.9e-12	-0.0237954	0.00340794	0.695471	-0.0157478	0.00371628	2.3e-05	-0.0157478	0.00371628	0.110485	female	REGULATORY	4			0.68013	10.99	0.3042	0.304529
BFM	2:50728781_TA_T	2	50728781	TA	T	0.619093	0.0195894	0.00325348	1.7e-09	0.0195894	0.00325348	0.618862	0.00712987	0.0035399	0.044	0.00712987	0.0035399	0.00955687	female	INTRONIC	2	ENSG00000179915	NRXN1	-0.74013	0.014	0.380907	0.381138
BFM	rs13404253	2	52818251	A	T	0.673183	0.0191682	0.00333738	9.3e-09	0.0191682	0.00333738	0.673974	0.00248086	0.00363626	0.5	0.00248086	0.00363626	0.000722248	female	INTERGENIC	0			-0.046699	1.981	0.326817	0.326026
BFM	rs762261234	2	55298327	CA	C	0.67418	0.018463	0.00335219	3.6e-08	0.018463	0.00335219	0.674321	0.00468647	0.00364906	0.2	0.00468647	0.00364906	0.00543114	female	REGULATORY	4			-0.176986	0.838	0.32582	0.325679
BFM	rs4671328	2	58935282	T	G	0.449172	0.021674	0.00316875	7.9e-12	0.021674	0.00316875	0.449831	0.0145577	0.00345429	2.5e-05	0.0145577	0.00345429	0.128982	female	INTRONIC	2	ENSG00000233723	LINC01122	-0.247589	0.522	0.449172	0.449831
BFM	2:100817138_CT_C	2	100817138	CT	C	0.594352	0.0213903	0.00320301	2.4e-11	0.0213903	0.00320301	0.595365	0.0131748	0.00347752	0.00015	0.0131748	0.00347752	0.0822658	female	INTERGENIC	0			-0.138256	1.088	0.405648	0.404635
BFM	rs2916251	2	104447052	G	T	0.49002	-0.0183772	0.00325677	1.7e-08	-0.0183772	0.00325677	0.490111	-0.00879426	0.00354329	0.013	-0.00879426	0.00354329	0.0464584	female	INTERGENIC	0			-0.054483	1.887	0.49002	0.490111
BFM	rs772724599	2	143992811	G	GTTT	0.870448	-0.0267314	0.00483668	3.3e-08	-0.0267314	0.00483668	0.871854	-0.0107039	0.00528573	0.043	-0.0107039	0.00528573	0.025285	female	INTRONIC	2	ENSG00000075884	ARHGAP15	-0.22395	0.612	0.129552	0.128146
BFM	rs200472737	2	165544573	GAA	G	0.596816	-0.0236738	0.00319524	1.3e-13	-0.0236738	0.00319524	0.595771	-0.0132664	0.00347199	0.00013	-0.0132664	0.00347199	0.027408	female	INTRONIC	2	ENSG00000082438	COBLL1	-0.279868	0.42	0.403184	0.404229
BFM	rs4668314	2	171631258	G	T	0.389984	0.0191064	0.00322137	3e-09	0.0191064	0.00322137	0.391047	0.00872764	0.00350192	0.013	0.00872764	0.00350192	0.0291666	female	INTRONIC	2	ENSG00000239467	AC007405.6	-0.129823	1.152	0.389984	0.391047
BFM	rs56655718	2	181576526	T	A	0.633078	0.0196397	0.00326214	1.7e-09	0.0196397	0.00326214	0.633749	0.0154649	0.00355014	1.3e-05	0.0154649	0.00355014	0.386542	female	INTERGENIC	0			-0.041344	2.048	0.366922	0.366251
BFM	rs4482463	2	205375909	C	A	0.0757688	0.0337872	0.00593455	1.2e-08	0.0337872	0.00593455	0.0760302	0.0312728	0.00644359	1.2e-06	0.0312728	0.00644359	0.774089	female	DOWNSTREAM	1	ENSG00000237843	AC016903.2	1.65651	17.2	0.0757688	0.0760302
BFM	rs3215750	2	230633572	T	TAAATC	0.672884	-0.0227191	0.00334383	1.1e-11	-0.0227191	0.00334383	0.67045	-0.020908	0.00363617	8.9e-09	-0.020908	0.00363617	0.713899	female	INTRONIC	2	ENSG00000153827	TRIP12	0.25287	6.592	0.327116	0.32955
BFM	rs1801282	3	12393125	C	G	0.880295	-0.0311657	0.00482505	1.1e-10	-0.0311657	0.00482505	0.878964	-0.029952	0.00521167	9.1e-09	-0.029952	0.00521167	0.864312	female	NON_SYNONYMOUS	7	ENSG00000132170	PPARG	1.52615	16.42	0.119705	0.121036
BFM	rs796562141	3	41284725	GA	G	0.522055	-0.0175702	0.00314811	2.4e-08	-0.0175702	0.00314811	0.524402	-0.0094134	0.00341986	0.0059	-0.0094134	0.00341986	0.0792903	female	DOWNSTREAM	1	ENSG00000168036	CTNNB1	-0.50798	0.083	0.477945	0.475598
BFM	rs74607200	3	42325865	G	A	0.88887	0.0294922	0.00498894	3.4e-09	0.0294922	0.00498894	0.888729	0.0200142	0.00542167	0.00022	0.0200142	0.00542167	0.198299	female	INTERGENIC	0			-0.278318	0.424	0.11113	0.111271
BFM	rs9843653	3	49920571	T	C	0.48684	-0.0273664	0.00314371	3.2e-18	-0.0273664	0.00314371	0.483846	-0.0253276	0.00340872	1.1e-13	-0.0253276	0.00340872	0.660172	female	DOWNSTREAM	1	ENSG00000164078	MST1R	-0.541922	0.065	0.48684	0.483846
BFM	rs7433076	3	90234502	T	A	0.523057	0.0176365	0.00315777	2.3e-08	0.0176365	0.00315777	0.522075	0.0187915	0.00342817	4.2e-08	0.0187915	0.00342817	0.804284	female	REGULATORY	4			-0.098796	1.418	0.476943	0.477925
BFM	rs1454687	3	94038085	C	G	0.484176	0.0200549	0.003139	1.7e-10	0.0200549	0.003139	0.484696	0.0246527	0.00340801	4.7e-13	0.0246527	0.00340801	0.321037	female	INTERGENIC	0			-0.133298	1.125	0.484176	0.484696
BFM	rs11917587	3	141207575	G	A	0.569596	-0.0249158	0.00317401	4.2e-15	-0.0249158	0.00317401	0.570648	-0.0188251	0.00344853	4.8e-08	-0.0188251	0.00344853	0.193764	female	REGULATORY	4			-0.146346	1.03	0.430404	0.429352
BFM	4:840553_CTTT_C	4	840553	CTTT	C	0.611574	0.0188399	0.00326194	7.7e-09	0.0188399	0.00326194	0.60944	0.0121595	0.00353575	0.00058	0.0121595	0.00353575	0.164928	female	DOWNSTREAM	1	ENSG00000178950	GAK	-0.206611	0.687	0.388426	0.39056
BFM	rs6844623	4	18389149	G	C	0.501155	-0.0187351	0.0031497	2.7e-09	-0.0187351	0.0031497	0.501501	-0.0159787	0.00341505	2.9e-06	-0.0159787	0.00341505	0.552971	female	INTERGENIC	0			-0.182248	0.809	0.498845	0.498499
BFM	rs73213501	4	28514830	A	C	0.829677	0.0259702	0.00418904	5.7e-10	0.0259702	0.00418904	0.830795	0.0148309	0.00455063	0.0011	0.0148309	0.00455063	0.0717076	female	INTRONIC	2	ENSG00000250064	RP11-123O22.1	0.00153	2.646	0.170323	0.169205
BFM	rs11735080	4	29805817	A	G	0.869636	-0.0265984	0.00466779	1.2e-08	-0.0265984	0.00466779	0.869383	-0.00636321	0.00506472	0.21	-0.00636321	0.00506472	0.00330447	female	INTERGENIC	0			-0.27459	0.435	0.130364	0.130617
BFM	rs13130484	4	45175691	C	T	0.568596	-0.0262011	0.00318269	1.8e-16	-0.0262011	0.00318269	0.56476	-0.0279024	0.00344772	5.8e-16	-0.0279024	0.00344772	0.716916	female	INTERGENIC	0			0.187341	5.65	0.431404	0.43524
BFM	rs144819497	4	49129049	T	A	0.307884	0.0234943	0.00363787	1.1e-10	0.0234943	0.00363787	0.308005	0.00844206	0.003951	0.033	0.00844206	0.003951	0.00506839	female	INTERGENIC	0			0.375376	8.127	0.307884	0.308005
BFM	rs35507109	4	52922726	C	CT	0.441522	0.0198608	0.00316846	3.7e-10	0.0198608	0.00316846	0.441794	0.00474639	0.00344983	0.17	0.00474639	0.00344983	0.00125195	female	INTRONIC	2	ENSG00000163071	SPATA18	-0.270148	0.448	0.441522	0.441794
BFM	4:55530748_ATTATTTAT_A	4	55530748	ATTATTTAT	A	0.535825	0.0194384	0.00320883	1.4e-09	0.0194384	0.00320883	0.535841	0.00407551	0.00348302	0.24	0.00407551	0.00348302	0.00117874	female	INTRONIC	2	ENSG00000157404	KIT	-0.034785	2.133	0.464175	0.464159
BFM	rs13107325	4	103188709	C	T	0.926462	-0.041811	0.00602306	3.9e-12	-0.041811	0.00602306	0.924333	-0.0427618	0.00646482	3.7e-11	-0.0427618	0.00646482	0.914307	female	NON_SYNONYMOUS	7	ENSG00000138821	SLC39A8	2.72453	23	0.073538	0.075667
BFM	4:145972385_TAGAG_T	4	145972385	TAGAG	T	0.635252	-0.0224979	0.0032706	6e-12	-0.0224979	0.0032706	0.634358	-0.0163561	0.00355138	4.1e-06	-0.0163561	0.00355138	0.203326	female	INTRONIC	2	ENSG00000164162	ANAPC10	-0.185434	0.792	0.364748	0.365642
BFM	rs750090	4	152931436	T	C	0.644199	0.0207814	0.00331966	3.8e-10	0.0207814	0.00331966	0.643021	0.00611075	0.00360094	0.09	0.00611075	0.00360094	0.0027404	female	REGULATORY	4			1.00417	13.46	0.355801	0.356979
BFM	rs116374395	5	50723410	G	A	0.964766	-0.0497479	0.00854948	5.9e-09	-0.0497479	0.00854948	0.964552	-0.0256154	0.00924809	0.0056	-0.0256154	0.00924809	0.0553501	female	DOWNSTREAM	1	ENSG00000248891	CTD-2335O3.2	-0.536803	0.068	0.035234	0.035448
BFM	rs3943933	5	63020327	T	A	0.520522	-0.0173769	0.00314159	3.2e-08	-0.0173769	0.00314159	0.519329	-0.00773793	0.00341913	0.024	-0.00773793	0.00341913	0.0379034	female	INTERGENIC	0			-0.014218	2.415	0.479478	0.480671
BFM	rs2307111	5	75003678	T	C	0.606604	0.0296717	0.00321374	2.6e-20	0.0296717	0.00321374	0.606367	0.028862	0.00350092	1.7e-16	0.028862	0.00350092	0.864711	female	NON_SYNONYMOUS	7	ENSG00000152359	POC5	1.0253	13.6	0.393396	0.393633
BFM	5:77394128_TA_T	5	77394128	TA	T	0.754684	0.0202195	0.00364971	3e-08	0.0202195	0.00364971	0.755007	0.0181361	0.0039709	4.9e-06	0.0181361	0.0039709	0.699283	female	INTRONIC	2	ENSG00000132842	AP3B1	-0.25111	0.51	0.245316	0.244993
BFM	rs10514303	5	88045029	C	A	0.921796	-0.0377397	0.00586411	1.2e-10	-0.0377397	0.00586411	0.922116	-0.0323735	0.0063809	3.9e-07	-0.0323735	0.0063809	0.53578	female	INTRONIC	2	ENSG00000081189	MEF2C	0.828199	12.17	0.078204	0.077884
BFM	rs10623997	5	107478679	T	TATAATA	0.761304	0.0245308	0.0037964	1e-10	0.0245308	0.0037964	0.76125	0.0168318	0.00413105	4.6e-05	0.0168318	0.00413105	0.16999	female	INTRONIC	2	ENSG00000145743	FBXL17	-0.143023	1.053	0.238696	0.23875
BFM	rs57135834	5	130380957	C	T	0.751773	0.0202371	0.00365876	3.2e-08	0.0202371	0.00365876	0.751303	0.00841636	0.00397373	0.034	0.00841636	0.00397373	0.0286415	female	INTERGENIC	0			0.342257	7.743	0.248227	0.248697
BFM	rs373425133	5	139081450	T	TG	0.732957	-0.0231126	0.00358087	1.1e-10	-0.0231126	0.00358087	0.731899	-0.0114768	0.00390182	0.0033	-0.0114768	0.00390182	0.0280117	female	INTRONIC	2	ENSG00000249526	CTB-35F21.1	0.093841	4.159	0.267043	0.268101
BFM	rs11135037	5	157901746	G	A	0.689313	-0.0211143	0.00339313	4.9e-10	-0.0211143	0.00339313	0.68885	-0.00801679	0.00368497	0.03	-0.00801679	0.00368497	0.00893116	female	INTERGENIC	0			0.434112	8.757	0.310687	0.31115
BFM	rs245775	5	170532105	A	G	0.27098	-0.0195062	0.00353934	3.6e-08	-0.0195062	0.00353934	0.272007	-0.0210838	0.00383931	4e-08	-0.0210838	0.00383931	0.762562	female	INTRONIC	2	ENSG00000204764	RANBP17	-0.12344	1.202	0.27098	0.272007
BFM	rs62396185	6	26180634	G	C	0.743099	0.0385402	0.00360256	1e-26	0.0385402	0.00360256	0.743528	0.0375601	0.00391975	9.5e-22	0.0375601	0.00391975	0.853937	female	REGULATORY	4			0.012694	2.818	0.256901	0.256472
BFM	6:28405892_GAGA_G	6	28405892	GAGA	G	0.634464	-0.0182271	0.00327361	2.6e-08	-0.0182271	0.00327361	0.634427	-0.0145438	0.00355703	4.3e-05	-0.0145438	0.00355703	0.4461	female	INTRONIC	2	ENSG00000187987	ZSCAN23	-0.149845	1.006	0.365536	0.365573
BFM	rs1233380	6	29603582	G	C	0.353857	0.0223887	0.00333399	1.9e-11	0.0223887	0.00333399	0.35344	0.0114292	0.0036295	0.0016	0.0114292	0.0036295	0.0261645	female	DOWNSTREAM	1	ENSG00000235238	SUMO2P1	1.30921	15.24	0.353857	0.35344
BFM	rs3130048	6	31613739	T	C	0.718568	-0.0236657	0.00349001	1.2e-11	-0.0236657	0.00349001	0.71971	-0.0156155	0.00380337	4e-05	-0.0156155	0.00380337	0.118872	female	INTRONIC	2	ENSG00000204463	BAG6	-0.11552	1.268	0.281432	0.28029
BFM	rs2814994	6	34620153	T	A	0.861833	-0.0530738	0.00454795	1.8e-31	-0.0530738	0.00454795	0.860176	-0.041586	0.00492201	2.9e-17	-0.041586	0.00492201	0.0864893	female	REGULATORY	4			0.166922	5.339	0.138167	0.139824
BFM	rs9471333	6	40362023	C	T	0.450352	0.0237732	0.00316222	5.6e-14	0.0237732	0.00316222	0.449737	0.0220494	0.00343007	1.3e-10	0.0220494	0.00343007	0.71176	female	INTRONIC	2	ENSG00000156564	LRFN2	-0.037879	2.092	0.450352	0.449737
BFM	rs2207139	6	50845490	A	G	0.831437	-0.0341134	0.00419683	4.4e-16	-0.0341134	0.00419683	0.831686	-0.0446947	0.00457313	1.5e-22	-0.0446947	0.00457313	0.0882438	female	INTERGENIC	0			0.928846	12.93	0.168563	0.168314
BFM	rs13216075	6	98522436	C	G	0.605232	0.0181979	0.00321699	1.5e-08	0.0181979	0.00321699	0.606231	0.0230577	0.00350119	4.5e-11	0.0230577	0.00350119	0.306733	female	INTRONIC	2	ENSG00000271860	RP11-436D23.1	-0.323408	0.311	0.394768	0.393769
BFM	rs768023	6	108876002	G	A	0.371512	-0.0241726	0.00325261	1.1e-13	-0.0241726	0.00325261	0.370582	-0.0193773	0.00354211	4.5e-08	-0.0193773	0.00354211	0.318686	female	UPSTREAM	1	ENSG00000271608	RP11-697G4.4	-0.248204	0.52	0.371512	0.370582
BFM	rs9387640	6	119508871	C	T	0.636945	0.0181163	0.00327073	3e-08	0.0181163	0.00327073	0.635409	0.00651845	0.00355167	0.066	0.00651845	0.00355167	0.0163022	female	REGULATORY	4			0.356486	7.911	0.363055	0.364591
BFM	6:129325551_TAAA_T	6	129325551	TAAA	T	0.295187	-0.0194547	0.00355507	4.4e-08	-0.0194547	0.00355507	0.295476	-0.00840227	0.00385908	0.029	-0.00840227	0.00385908	0.0351672	female	INTRONIC	2	ENSG00000196569	LAMA2	-0.146634	1.028	0.295187	0.295476
BFM	rs9402211	6	130353612	T	C	0.305042	0.0205672	0.00341285	1.7e-09	0.0205672	0.00341285	0.304314	0.0083064	0.00371713	0.025	0.0083064	0.00371713	0.0151119	female	INTRONIC	2	ENSG00000198945	L3MBTL3	0.163177	5.281	0.305042	0.304314
BFM	rs75716659	7	1854634	C	T	0.830701	0.0240932	0.00423361	1.3e-08	0.0240932	0.00423361	0.831243	0.0115641	0.00460328	0.012	0.0115641	0.00460328	0.0451403	female	REGULATORY	4			-0.056446	1.864	0.169299	0.168757
BFM	rs1182199	7	2862542	C	A	0.695783	0.0235972	0.00342117	5.3e-12	0.0235972	0.00342117	0.694768	0.0235676	0.00371024	2.1e-10	0.0235676	0.00371024	0.99532	female	INTRONIC	2	ENSG00000146535	GNA12	-0.327616	0.302	0.304217	0.305232
BFM	rs533900692	7	50577675	C	CT	0.661933	0.0196718	0.00340936	7.9e-09	0.0196718	0.00340936	0.662063	0.00458093	0.00370608	0.22	0.00458093	0.00370608	0.00272876	female	INTRONIC	2	ENSG00000132437	DDC	-0.19485	0.743	0.338067	0.337937
BFM	rs201998788	7	70041756	TTAA	T	0.586281	-0.0196063	0.0032121	1e-09	-0.0196063	0.0032121	0.587262	-0.013878	0.00349093	7e-05	-0.013878	0.00349093	0.227232	female	INTRONIC	2	ENSG00000158321	AUTS2	0.765649	11.68	0.413719	0.412738
BFM	rs13235974	7	71519441	T	C	0.645506	0.0186503	0.00331736	1.9e-08	0.0186503	0.00331736	0.645348	0.00638353	0.00359467	0.076	0.00638353	0.00359467	0.012149	female	REGULATORY	4			0.02749	3.054	0.354494	0.354652
BFM	rs236660	7	75050086	T	C	0.430083	-0.0214095	0.00329888	8.6e-11	-0.0214095	0.00329888	0.42822	-0.0180127	0.00359108	5.3e-07	-0.0180127	0.00359108	0.486059	female	REGULATORY	4			-0.15309	0.984	0.430083	0.42822
BFM	rs10264916	7	92286376	A	G	0.727655	-0.0230951	0.00355225	8e-11	-0.0230951	0.00355225	0.729683	-0.0136471	0.00385444	0.0004	-0.0136471	0.00385444	0.0714705	female	INTRONIC	2	ENSG00000105810	CDK6	-0.007763	2.508	0.272345	0.270317
BFM	rs1448345	7	114405945	G	A	0.197265	-0.0242901	0.00394789	7.6e-10	-0.0242901	0.00394789	0.196786	-0.00916738	0.00429591	0.033	-0.00916738	0.00429591	0.00954267	female	REGULATORY	4			-0.251378	0.509	0.197265	0.196786
BFM	rs6601527	8	10665444	C	A	0.41344	0.0184086	0.00320537	9.3e-09	0.0184086	0.00320537	0.411314	0.0126361	0.0034815	0.00028	0.0126361	0.0034815	0.222543	female	INTRONIC	2	ENSG00000171056	SOX7	-0.213142	0.658	0.41344	0.411314
BFM	rs7828077	8	21976006	C	G	0.551312	-0.0190762	0.00317398	1.9e-09	-0.0190762	0.00317398	0.55052	-0.00593862	0.00344631	0.085	-0.00593862	0.00344631	0.00504646	female	REGULATORY	4			0.133657	4.814	0.448688	0.44948
BFM	rs732563	8	23345526	T	C	0.493728	-0.0182615	0.00314522	6.4e-09	-0.0182615	0.00314522	0.494973	-0.00758712	0.00341706	0.026	-0.00758712	0.00341706	0.0215375	female	REGULATORY	4			-0.310747	0.34	0.493728	0.494973
BFM	rs10957300	8	64797650	A	G	0.522988	0.0186674	0.00314767	3e-09	0.0186674	0.00314767	0.524884	0.0043362	0.003426	0.21	0.0043362	0.003426	0.00206754	female	INTRONIC	2	ENSG00000253554	RP11-32K4.1	-0.1565	0.962	0.477012	0.475116
BFM	rs7845090	8	73449940	G	A	0.288579	0.0282953	0.00348866	5e-16	0.0282953	0.00348866	0.289671	0.0193285	0.00379318	3.5e-07	0.0193285	0.00379318	0.0818712	female	REGULATORY	4			0.378966	8.167	0.288579	0.289671
BFM	rs78099068	8	77224112	A	G	0.434586	-0.021674	0.00318125	9.6e-12	-0.021674	0.00318125	0.435349	-0.0157097	0.00345018	5.3e-06	-0.0157097	0.00345018	0.203765	female	INTERGENIC	0			-0.231811	0.581	0.434586	0.435349
BFM	rs17716502	8	116659731	C	T	0.792065	0.0295342	0.00390994	4.2e-14	0.0295342	0.00390994	0.793259	0.0219485	0.00425065	2.4e-07	0.0219485	0.00425065	0.189034	female	INTRONIC	2	ENSG00000104447	TRPS1	-0.111369	1.304	0.207935	0.206741
BFM	rs894344	8	135612745	A	G	0.59266	0.0181303	0.00319503	1.4e-08	0.0181303	0.00319503	0.595225	0.0122191	0.00348221	0.00045	0.0122191	0.00348221	0.211003	female	SYNONYMOUS	5	ENSG00000066827	ZFAT	1.55017	16.56	0.40734	0.404775
BFM	rs10756713	9	15880555	A	G	0.557517	0.0266779	0.00318615	5.6e-17	0.0266779	0.00318615	0.556792	0.0211292	0.0034636	1.1e-09	0.0211292	0.0034636	0.238388	female	INTRONIC	2	ENSG00000164989	CCDC171	0.206625	5.939	0.442483	0.443208
BFM	rs1412234	9	28410683	T	C	0.67006	-0.0217691	0.00336117	9.4e-11	-0.0217691	0.00336117	0.672394	-0.0235776	0.00364455	9.8e-11	-0.0235776	0.00364455	0.715279	female	INTRONIC	2	ENSG00000174482	LINGO2	0.21709	6.091	0.32994	0.327606
BFM	rs10465231	9	92183413	C	T	0.451826	-0.018455	0.0031812	6.6e-09	-0.018455	0.0031812	0.448718	-0.012477	0.00345234	0.0003	-0.012477	0.00345234	0.202878	female	INTERGENIC	0			-0.168251	0.888	0.451826	0.448718
BFM	rs71497048	9	124608352	A	T	0.432098	0.018499	0.00333183	2.8e-08	0.018499	0.00333183	0.430599	0.00237004	0.00362527	0.51	0.00237004	0.00362527	0.00105392	female	INTRONIC	2	ENSG00000175764	TTLL11	0.172901	5.431	0.432098	0.430599
BFM	10:22036917_TC_T	10	22036917	TC	T	0.303631	0.0252677	0.00343691	2e-13	0.0252677	0.00343691	0.302085	0.0199301	0.00373981	9.9e-08	0.0199301	0.00373981	0.293319	female	DOWNSTREAM	1	ENSG00000078403	MLLT10	0.043448	3.315	0.303631	0.302085
BFM	rs12357890	10	99762693	A	G	0.441492	-0.0211678	0.00318503	3e-11	-0.0211678	0.00318503	0.439516	-0.0181835	0.00346545	1.5e-07	-0.0181835	0.00346545	0.526053	female	INTRONIC	2	ENSG00000095713	CRTAC1	-0.25509	0.497	0.441492	0.439516
BFM	rs10510025	10	118650996	C	T	0.753175	-0.0225633	0.00365933	7e-10	-0.0225633	0.00365933	0.753789	-0.0157768	0.00397632	7.3e-05	-0.0157768	0.00397632	0.209167	female	REGULATORY	4			1.09846	14.06	0.246825	0.246211
BFM	rs36012040	10	124190642	C	CT	0.534441	-0.0176459	0.0031755	2.7e-08	-0.0176459	0.0031755	0.535197	-0.00827672	0.00344974	0.016	-0.00827672	0.00344974	0.0456929	female	3PRIME_UTR	2	ENSG00000107679	PLEKHA1	-0.332985	0.291	0.465559	0.464803
BFM	rs72828952	10	126629608	A	G	0.577398	0.018068	0.00323369	2.3e-08	0.018068	0.00323369	0.575598	0.0111271	0.00351194	0.0015	0.0111271	0.00351194	0.14597	female	INTRONIC	2	ENSG00000249456	RP11-298J20.4	-0.01781	2.364	0.422602	0.424402
BFM	rs183123792	10	129274749	T	A	0.98935	0.0898148	0.016105	2.4e-08	0.0898148	0.016105	0.989031	-0.010538	0.0172394	0.54	-0.010538	0.0172394	2.10234e-05	female	INTERGENIC	0			0.06921	3.746	0.01065	0.010969
BFM	rs7081254	10	132955696	T	C	0.794355	0.022275	0.00390866	1.2e-08	0.022275	0.00390866	0.794032	0.00922954	0.0042346	0.029	0.00922954	0.0042346	0.0235895	female	INTRONIC	2	ENSG00000176769	TCERG1L	0.001252	2.642	0.205645	0.205968
BFM	rs7915723	10	134007008	C	A	0.441933	0.0191319	0.00317852	1.8e-09	0.0191319	0.00317852	0.440526	0.0142671	0.00344501	3.5e-05	0.0142671	0.00344501	0.299335	female	REGULATORY	4			-0.265472	0.463	0.441933	0.440526
BFM	rs11042030	11	8690718	T	C	0.726388	0.0243005	0.00353583	6.3e-12	0.0243005	0.00353583	0.724828	0.0155183	0.00383113	5.1e-05	0.0155183	0.00383113	0.0920773	female	INTRONIC	2	ENSG00000166436	TRIM66	-0.311587	0.338	0.273612	0.275172
BFM	rs11030119	11	27728102	G	A	0.690545	-0.0333369	0.00340355	1.2e-22	-0.0333369	0.00340355	0.692128	-0.0316553	0.00370472	1.3e-17	-0.0316553	0.00370472	0.738183	female	REGULATORY	4			1.66006	17.22	0.309455	0.307872
BFM	rs60572790	11	43692383	T	C	0.682578	-0.0262992	0.00339824	1e-14	-0.0262992	0.00339824	0.683057	-0.0272792	0.00369069	1.5e-13	-0.0272792	0.00369069	0.845127	female	INTRONIC	2	ENSG00000149084	HSD17B12	-0.209714	0.673	0.317422	0.316943
BFM	rs34571219	11	47689760	CA	C	0.544125	0.0263456	0.00325038	5.3e-16	0.0263456	0.00325038	0.544	0.0243034	0.00352876	5.7e-12	0.0243034	0.00352876	0.670348	female	INTRONIC	2	ENSG00000165923	AGBL2	-0.046112	1.988	0.455875	0.456
BFM	rs34292685	11	64049021	C	T	0.83863	0.0272638	0.00426749	1.7e-10	0.0272638	0.00426749	0.837226	0.0073836	0.0046263	0.11	0.0073836	0.0046263	0.00158525	female	INTRONIC	2	ENSG00000002330	BAD	-0.021845	2.307	0.16137	0.162774
BFM	rs527737	11	65884800	C	T	0.421087	0.0187516	0.00318505	3.9e-09	0.0187516	0.00318505	0.422199	0.0165246	0.00346694	1.9e-06	0.0165246	0.00346694	0.636188	female	INTRONIC	2	ENSG00000175115	PACS1	-0.067228	1.74	0.421087	0.422199
BFM	rs7952436	11	67024534	C	T	0.916415	0.032582	0.00568445	9.9e-09	0.032582	0.00568445	0.916815	0.0280957	0.00619003	5.7e-06	0.0280957	0.00619003	0.593466	female	3PRIME_UTR	2	ENSG00000173120	KDM2A	1.4199	15.82	0.083585	0.083185
BFM	rs55726687	12	991306	G	A	0.78846	-0.021291	0.0038523	3.3e-08	-0.021291	0.0038523	0.78983	-0.0231909	0.00418837	3.1e-08	-0.0231909	0.00418837	0.738479	female	INTRONIC	2	ENSG00000060237	WNK1	-0.016397	2.383	0.21154	0.21017
BFM	rs73060176	12	16432733	C	A	0.857037	-0.024994	0.00449528	2.7e-08	-0.024994	0.00449528	0.856604	-0.00549746	0.00487538	0.26	-0.00549746	0.00487538	0.00328226	female	UPSTREAM	1	ENSG00000188991	SLC15A5	-0.004903	2.55	0.142963	0.143396
BFM	rs12367809	12	50256063	C	T	0.631823	-0.0283946	0.00327693	4.5e-18	-0.0283946	0.00327693	0.631337	-0.0286401	0.00355168	7.4e-16	-0.0286401	0.00355168	0.959483	female	INTRONIC	2	ENSG00000257253	RP11-70F11.7	-0.31894	0.321	0.368177	0.368663
BFM	rs8707	12	53839956	C	G	0.793895	-0.0217792	0.0039463	3.4e-08	-0.0217792	0.0039463	0.79227	-0.00230961	0.00427448	0.59	-0.00230961	0.00427448	0.000817883	female	REGULATORY	4			0.044489	3.333	0.206105	0.20773
BFM	rs770082	12	89776485	G	A	0.565242	-0.0230958	0.00319488	4.9e-13	-0.0230958	0.00319488	0.565307	-0.0157262	0.0034571	5.4e-06	-0.0157262	0.0034571	0.117451	female	INTERGENIC	0			-0.033808	2.145	0.434758	0.434693
BFM	12:110836225_GA_G	12	110836225	GA	G	0.653668	-0.0188645	0.00341551	3.3e-08	-0.0188645	0.00341551	0.655123	-0.0170439	0.00371524	4.5e-06	-0.0170439	0.00371524	0.718283	female	INTRONIC	2	ENSG00000196510	ANAPC7	0.374548	8.118	0.346332	0.344877
BFM	rs76929617	12	120867798	A	G	0.960557	0.0576053	0.00809845	1.1e-12	0.0576053	0.00809845	0.961108	0.0498797	0.00884683	1.7e-08	0.0498797	0.00884683	0.519489	female	INTERGENIC	0			-0.385652	0.201	0.039443	0.038892
BFM	rs11057405	12	122781897	G	A	0.893608	0.0400596	0.00509274	3.7e-15	0.0400596	0.00509274	0.893891	0.0311247	0.00555432	2.1e-08	0.0311247	0.00555432	0.235749	female	INTRONIC	2	ENSG00000130779	CLIP1	3.4e-05	2.624	0.106392	0.106109
BFM	rs9568867	13	54107352	G	A	0.871428	-0.0297786	0.00473745	3.3e-10	-0.0297786	0.00473745	0.870126	-0.0285268	0.00513323	2.7e-08	-0.0285268	0.00513323	0.857775	female	INTERGENIC	0			-0.022908	2.292	0.128572	0.129874
BFM	rs35559811	13	58666728	A	G	0.769577	0.0241042	0.0037455	1.2e-10	0.0241042	0.0037455	0.768862	0.0115511	0.0040786	0.0046	0.0115511	0.0040786	0.0233944	female	INTERGENIC	0			-0.128849	1.159	0.230423	0.231138
BFM	rs2479958	13	111984244	A	G	0.484867	0.0179585	0.00318887	1.8e-08	0.0179585	0.00318887	0.483479	0.0141343	0.00346436	4.5e-05	0.0141343	0.00346436	0.41669	female	INTRONIC	2	ENSG00000153495	TEX29	0.004808	2.696	0.484867	0.483479
BFM	rs4981693	14	29680331	G	A	0.227316	-0.0223715	0.00376835	2.9e-09	-0.0223715	0.00376835	0.226723	-0.0195668	0.00409411	1.8e-06	-0.0195668	0.00409411	0.614229	female	INTERGENIC	0			0.286134	7.033	0.227316	0.226723
BFM	rs1955695	14	61021891	A	G	0.374583	0.0204947	0.00325274	3e-10	0.0204947	0.00325274	0.375512	0.00288532	0.00354515	0.42	0.00288532	0.00354515	0.000252195	female	DOWNSTREAM	1	ENSG00000258670	RP11-1042B17.3	0.123117	4.643	0.374583	0.375512
BFM	rs8020365	14	79937216	T	A	0.779249	-0.0238198	0.00380707	3.9e-10	-0.0238198	0.00380707	0.77855	-0.0316116	0.00414482	2.4e-14	-0.0316116	0.00414482	0.166207	female	INTRONIC	2	ENSG00000021645	NRXN3	0.121045	4.609	0.220751	0.22145
BFM	rs6575340	14	94023972	G	A	0.36383	-0.0187339	0.00328723	1.2e-08	-0.0187339	0.00328723	0.361457	-0.0182478	0.00356653	3.1e-07	-0.0182478	0.00356653	0.92017	female	INTRONIC	2	ENSG00000133958	UNC79	-0.149903	1.005	0.36383	0.361457
BFM	rs149154820	14	103286602	T	C	0.958501	-0.0504857	0.00816499	6.3e-10	-0.0504857	0.00816499	0.958524	-0.024432	0.00886638	0.0059	-0.024432	0.00886638	0.0306523	female	REGULATORY	4			-0.112019	1.298	0.041499	0.041476
BFM	rs745213	15	68060389	T	G	0.19055	-0.0333275	0.00404319	1.7e-16	-0.0333275	0.00404319	0.188821	-0.0260629	0.00438573	2.8e-09	-0.0260629	0.00438573	0.223278	female	INTRONIC	2	ENSG00000137764	MAP2K5	0.12167	4.62	0.19055	0.188821
BFM	rs2415212	15	73227669	G	A	0.352645	-0.0191918	0.00331587	7.1e-09	-0.0191918	0.00331587	0.3518	-0.0189263	0.00359653	1.4e-07	-0.0189263	0.00359653	0.956717	female	INTERGENIC	0			-0.742925	0.014	0.352645	0.3518
BFM	rs713468	15	84646691	A	G	0.67069	-0.0240583	0.00336141	8.2e-13	-0.0240583	0.00336141	0.671034	-0.0173102	0.003648	2.1e-06	-0.0173102	0.003648	0.173718	female	INTRONIC	2	ENSG00000156218	ADAMTSL3	0.15821	5.204	0.32931	0.328966
BFM	rs3817428	15	89415247	C	G	0.732961	0.021615	0.00355802	1.2e-09	0.021615	0.00355802	0.732809	0.0143449	0.0038713	0.00021	0.0143449	0.0038713	0.166764	female	NON_SYNONYMOUS	7	ENSG00000157766	ACAN	2.78255	23.1	0.267039	0.267191
BFM	rs56803094	15	99222509	A	G	0.773209	0.021527	0.0037694	1.1e-08	0.021527	0.0037694	0.772144	0.0154538	0.00410256	0.00017	0.0154538	0.00410256	0.275675	female	REGULATORY	4			-0.072469	1.683	0.226791	0.227856
BFM	rs7201895	16	407723	G	A	0.644531	0.0217834	0.00330508	4.4e-11	0.0217834	0.00330508	0.643866	0.0112402	0.00359203	0.0018	0.0112402	0.00359203	0.0307761	female	INTERGENIC	0			-0.080149	1.602	0.355469	0.356134
BFM	rs71385734	16	2160503	T	G	0.831075	0.0250755	0.00422961	3.1e-09	0.0250755	0.00422961	0.830445	0.0188827	0.00457516	3.7e-05	0.0188827	0.00457516	0.320264	female	SYNONYMOUS	5	ENSG00000008710	PKD1	0.393037	8.322	0.168925	0.169555
BFM	rs879620	16	4015729	C	T	0.384988	-0.0286435	0.00324523	1.1e-18	-0.0286435	0.00324523	0.385584	-0.0236436	0.00352524	2e-11	-0.0236436	0.00352524	0.296724	female	3PRIME_UTR	2	ENSG00000162104	ADCY9	0.164107	5.295	0.384988	0.385584
BFM	rs11074452	16	20370168	C	G	0.489759	0.0186586	0.0031488	3.1e-09	0.0186586	0.0031488	0.490002	0.00829853	0.00342524	0.015	0.00829853	0.00342524	0.0259673	female	DOWNSTREAM	1	ENSG00000169340	PDILT	-0.523437	0.075	0.489759	0.490002
BFM	rs9922436	16	24704490	G	C	0.247203	-0.0222209	0.00365834	1.2e-09	-0.0222209	0.00365834	0.24572	-0.0220504	0.0039747	2.9e-08	-0.0220504	0.0039747	0.974821	female	INTERGENIC	0			0.137546	4.877	0.247203	0.24572
BFM	rs750998958	16	28896570	CA	C	0.612576	-0.0311171	0.00330059	4.2e-21	-0.0311171	0.00330059	0.609722	-0.0288418	0.003584	8.5e-16	-0.0288418	0.003584	0.640507	female	INTRONIC	2	ENSG00000196296	ATP2A1	-0.237048	0.561	0.387424	0.390278
BFM	rs34898535	16	31025641	C	T	0.62456	0.0295802	0.00324944	8.8e-20	0.0295802	0.00324944	0.621547	0.0127262	0.00353208	0.00031	0.0127262	0.00353208	0.000445295	female	UPSTREAM	1	ENSG00000099365	STX1B	0.023948	2.997	0.37544	0.378453
BFM	rs56094641	16	53806453	A	G	0.598666	-0.0585094	0.00320979	3.1e-74	-0.0585094	0.00320979	0.593617	-0.070823	0.0034792	4.1e-92	-0.070823	0.0034792	0.00928759	female	INTRONIC	2	ENSG00000140718	FTO	-0.11878	1.241	0.401334	0.406383
BFM	rs10530053	16	69686676	C	CTTTTT	0.40855	-0.0195615	0.00321042	1.1e-09	-0.0195615	0.00321042	0.411097	-0.0214145	0.00347807	7.4e-10	-0.0214145	0.00347807	0.695439	female	INTRONIC	2	ENSG00000102908	NFAT5	0.108582	4.404	0.40855	0.411097
BFM	16:72233195_TA_T	16	72233195	TA	T	0.130615	-0.027757	0.00471957	4.1e-09	-0.027757	0.00471957	0.132069	-0.0234539	0.00509485	4.2e-06	-0.0234539	0.00509485	0.535518	female	INTERGENIC	0			0.442041	8.838	0.130615	0.132069
BFM	rs2641698	16	84886030	T	C	0.34953	-0.01907	0.00330631	8e-09	-0.01907	0.00330631	0.350638	0.00121802	0.00358751	0.73	0.00121802	0.00358751	3.20384e-05	female	INTRONIC	2	ENSG00000103196	CRISPLD2	-0.021738	2.309	0.34953	0.350638
BFM	rs4790292	17	1824305	C	A	0.845697	0.0311177	0.00437194	1.1e-12	0.0311177	0.00437194	0.845947	0.0223	0.004768	2.9e-06	0.0223	0.004768	0.172859	female	INTERGENIC	0			0.785795	11.84	0.154303	0.154053
BFM	rs8081417	17	3902650	T	A	0.682513	-0.01898	0.00339337	2.2e-08	-0.01898	0.00339337	0.683421	-0.00770283	0.00368944	0.037	-0.00770283	0.00368944	0.0244661	female	INTERGENIC	0			-0.168503	0.887	0.317487	0.316579
BFM	17:7096707_TC_T	17	7096707	TC	T	0.577223	-0.0191354	0.00322665	3e-09	-0.0191354	0.00322665	0.578103	-0.00994212	0.0035136	0.0047	-0.00994212	0.0035136	0.0539605	female	INTRONIC	2	ENSG00000132535	DLG4	0.025173	3.016	0.422777	0.421897
BFM	rs2306593	17	34866546	C	T	0.510498	0.0185666	0.0031581	4.1e-09	0.0185666	0.0031581	0.51408	0.0132295	0.00343536	0.00012	0.0132295	0.00343536	0.252736	female	INTRONIC	2	ENSG00000141140	MYO19	-0.132569	1.131	0.489502	0.48592
BFM	rs2071167	17	42287519	C	T	0.763677	-0.0236301	0.00373588	2.5e-10	-0.0236301	0.00373588	0.764866	-0.0152874	0.00407105	0.00017	-0.0152874	0.00407105	0.131075	female	SYNONYMOUS	5	ENSG00000108312	UBTF	0.932301	12.95	0.236323	0.235134
BFM	rs9913484	17	44428245	G	A	0.381915	0.0214731	0.00379724	1.6e-08	0.0214731	0.00379724	0.38147	0.00799164	0.00411754	0.052	0.00799164	0.00411754	0.0160886	female	INTRONIC	2	ENSG00000228696	ARL17B	-0.040319	2.061	0.381915	0.38147
BFM	rs112875011	17	46420326	G	A	0.938837	-0.0411756	0.00661048	4.7e-10	-0.0411756	0.00661048	0.938788	-0.0281984	0.00716017	8.2e-05	-0.0281984	0.00716017	0.182969	female	INTRONIC	2	ENSG00000141293	SKAP1	-0.080383	1.599	0.061163	0.061212
BFM	rs55931203	17	65854602	C	T	0.811993	-0.0302782	0.00408316	1.2e-13	-0.0302782	0.00408316	0.812535	-0.0332279	0.00443337	6.6e-14	-0.0332279	0.00443337	0.624559	female	REGULATORY	4			-0.005374	2.543	0.188007	0.187465
BFM	rs11150745	17	78757626	A	G	0.680566	0.0197118	0.00338806	6e-09	0.0197118	0.00338806	0.681316	0.0209952	0.00367186	1.1e-08	0.0209952	0.00367186	0.797273	female	INTRONIC	2	ENSG00000141564	RPTOR	-0.537834	0.067	0.319434	0.318684
BFM	rs747400094	18	20958810	CAT	C	0.646931	0.0220532	0.00331552	2.9e-11	0.0220532	0.00331552	0.647569	0.0193434	0.00361144	8.5e-08	0.0193434	0.00361144	0.580448	female	REGULATORY	4			0.059169	3.577	0.353069	0.352431
BFM	rs113514975	18	22172010	C	A	0.806582	0.0220662	0.00401009	3.7e-08	0.0220662	0.00401009	0.806006	0.0139398	0.00436053	0.0014	0.0139398	0.00436053	0.170141	female	INTERGENIC	0			-0.357176	0.246	0.193418	0.193994
BFM	rs749887256	18	40701257	CTAATTA	C	0.629877	0.0226036	0.0032862	6.1e-12	0.0226036	0.0032862	0.630782	0.015924	0.00357005	8.2e-06	0.015924	0.00357005	0.168637	female	INTERGENIC	0			-0.102573	1.382	0.370123	0.369218
BFM	rs6567160	18	57829135	T	C	0.765858	-0.0562231	0.00371629	1e-51	-0.0562231	0.00371629	0.766778	-0.0427605	0.00404924	4.6e-26	-0.0427605	0.00404924	0.0143062	female	DOWNSTREAM	1	ENSG00000267686	RP11-795H16.3	1.29876	15.18	0.234142	0.233222
BFM	rs72975653	19	1869152	G	T	0.458103	-0.0185784	0.00317858	5.1e-09	-0.0185784	0.00317858	0.457182	-0.00589967	0.00346189	0.088	-0.00589967	0.00346189	0.00698159	female	INTERGENIC	0			0.120008	4.592	0.458103	0.457182
BFM	rs7253540	19	3539488	G	A	0.838042	-0.0267232	0.00428754	4.6e-10	-0.0267232	0.00428754	0.840179	-0.00438032	0.0046938	0.35	-0.00438032	0.0046938	0.000440507	female	INTRONIC	2	ENSG00000161091	MFSD12	-0.175109	0.848	0.161958	0.159821
BFM	19:18836339_GT_G	19	18836339	GT	G	0.524678	0.0229421	0.00320553	8.2e-13	0.0229421	0.00320553	0.524279	0.0121155	0.00349036	0.00052	0.0121155	0.00349036	0.0223375	female	INTRONIC	2	ENSG00000105662	CRTC1	-0.151338	0.996	0.475322	0.475721
BFM	rs562093094	19	30287988	A	AAC	0.672811	-0.0257648	0.00340505	3.8e-14	-0.0257648	0.00340505	0.672414	-0.0201135	0.00370924	5.9e-08	-0.0201135	0.00370924	0.261706	female	INTERGENIC	0			0.332571	7.626	0.327189	0.327586
BFM	rs7250833	19	33937277	C	T	0.710458	-0.0240458	0.00347597	4.6e-12	-0.0240458	0.00347597	0.711533	-0.0120289	0.00379109	0.0015	-0.0120289	0.00379109	0.0194722	female	INTRONIC	2	ENSG00000124299	PEPD	-0.175912	0.844	0.289542	0.288467
BFM	rs10423928	19	46182304	T	A	0.806038	0.0288985	0.00398411	4.1e-13	0.0288985	0.00398411	0.806867	0.0347185	0.00432672	1e-15	0.0347185	0.00432672	0.322408	female	INTRONIC	2	ENSG00000010310	GIPR	0.218798	6.115	0.193962	0.193133
BFM	rs3810291	19	47569003	G	A	0.321892	-0.0214065	0.00337641	2.3e-10	-0.0214065	0.00337641	0.323699	-0.0236964	0.00365979	9.5e-11	-0.0236964	0.00365979	0.645605	female	3PRIME_UTR	2	ENSG00000130749	ZC3H4	-0.034672	2.134	0.321892	0.323699
BFM	rs11474838	20	25449887	T	G	0.574567	-0.0222626	0.00324647	7e-12	-0.0222626	0.00324647	0.575418	-0.0121718	0.00352877	0.00056	-0.0121718	0.00352877	0.0353389	female	INTRONIC	2	ENSG00000101004	NINL	-0.495985	0.091	0.425433	0.424582
BFM	rs143384	20	34025756	A	G	0.597813	-0.0223922	0.00321934	3.5e-12	-0.0223922	0.00321934	0.5962	-0.00643672	0.0034807	0.064	-0.00643672	0.0034807	0.000764744	female	REGULATORY	4			1.82996	18.43	0.402187	0.4038
BFM	rs151157954	20	51171126	A	ATG	0.828687	0.0307397	0.00431394	1e-12	0.0307397	0.00431394	0.829767	0.022414	0.00469115	1.8e-06	0.022414	0.00469115	0.191426	female	INTRONIC	2	ENSG00000234948	RP4-723E3.1	-0.126205	1.18	0.171313	0.170233
BFM	rs62217799	20	62347191	G	T	0.342257	-0.0209308	0.00334956	4.1e-10	-0.0209308	0.00334956	0.343426	-0.0137724	0.00363248	0.00015	-0.0137724	0.00363248	0.147408	female	REGULATORY	4			-0.23147	0.582	0.342257	0.343426
BFM	rs400997	21	46564154	T	A	0.439011	-0.0197366	0.0032019	7.1e-10	-0.0197366	0.0032019	0.439202	-0.0139552	0.00347853	6e-05	-0.0139552	0.00347853	0.221388	female	INTRONIC	2	ENSG00000197381	ADARB1	0.00723	2.733	0.439011	0.439202
BFM	rs2012725	22	38536861	C	G	0.485643	-0.0175231	0.00316759	3.2e-08	-0.0175231	0.00316759	0.485578	-0.0178724	0.00342539	1.8e-07	-0.0178724	0.00342539	0.940319	female	INTRONIC	2	ENSG00000184381	PLA2G6	-0.190671	0.764	0.485643	0.485578
BFM	rs71316947	22	48887939	T	TC	0.564875	-0.0190745	0.00322445	3.3e-09	-0.0190745	0.00322445	0.562499	-0.00798285	0.00349868	0.023	-0.00798285	0.00349868	0.0197431	female	REGULATORY	4			-0.368189	0.228	0.435125	0.437501
BFM	rs71316947	22	48887939	T	TC	0.564875	-0.0190745	0.00322445	3.3e-09	-0.0190745	0.00322445	0.562499	-0.00798285	0.00349868	0.023	-0.00798285	0.00349868	0.0197431	female	REGULATORY	4			-0.969854	0.003	0.435125	0.437501
BFM	rs67952556	23	135869176	T	G	0.523607	0.0187932	0.0032633	8.5e-09	0.0375864	0.0065266	0.519232	0.00370389	0.0025003	0.14	0.00740778	0.0050006	0.000242135	female	UPSTREAM	1	ENSG00000129675	ARHGEF6	-0.50923	0.083	0.476393	0.480768
BirthWeight	rs2367162	1	43451338	T	C	0.901848	0.0422088	0.0068417	6.9e-10	0.0422088	0.0068417	0.901872	0.00776005	0.00851421	0.36	0.00776005	0.00851421	0.00161088	female	DOWNSTREAM	1	ENSG00000227533	SLC2A1-AS1	-0.284152	0.408	0.098152	0.098128
BirthWeight	1:67451497_ATTT_A	1	67451497	ATTT	A	0.677206	-0.0269294	0.00434892	5.9e-10	-0.0269294	0.00434892	0.676078	-0.000898711	0.00541164	0.87	-0.000898711	0.00541164	0.000177227	female	DOWNSTREAM	1	ENSG00000198160	MIER1	0.356366	7.91	0.322794	0.323922
BirthWeight	rs141845046	1	154987704	C	T	0.978129	-0.0895249	0.0139082	1.2e-10	-0.0895249	0.0139082	0.978104	-0.107457	0.0173018	5.3e-10	-0.107457	0.0173018	0.41921	female	NON_SYNONYMOUS	7	ENSG00000160685	ZBTB7B	1.12791	14.24	0.021871	0.021896
BirthWeight	rs17413015	1	161644811	C	T	0.810111	-0.0351036	0.00522993	1.9e-11	-0.0351036	0.00522993	0.809917	0.00235499	0.00651067	0.72	0.00235499	0.00651067	7.27555e-06	female	INTRONIC	2	ENSG00000072694	FCGR2B	-0.024579	2.269	0.189889	0.190083
BirthWeight	rs340874	1	214159256	T	C	0.429742	0.0237815	0.00406598	4.9e-09	0.0237815	0.00406598	0.430193	0.0084414	0.00506607	0.096	0.0084414	0.00506607	0.0182017	female	REGULATORY	4			0.930373	12.94	0.429742	0.430193
BirthWeight	rs71437665	2	9627978	C	T	0.697258	-0.0309268	0.00441694	2.5e-12	-0.0309268	0.00441694	0.694318	-0.0280485	0.00545508	2.7e-07	-0.0280485	0.00545508	0.681755	female	INTRONIC	2	ENSG00000134330	IAH1	-0.33275	0.292	0.302742	0.305682
BirthWeight	rs1374205	2	46484188	T	C	0.30044	-0.0473436	0.00458182	5e-25	-0.0473436	0.00458182	0.298443	-0.0384923	0.00570502	1.5e-11	-0.0384923	0.00570502	0.226406	female	NONCODING_CHANGE	5	ENSG00000233335	AC016696.1	0.111539	4.453	0.30044	0.298443
BirthWeight	rs11575194	2	217543728	G	A	0.95596	0.0564896	0.00983765	9.3e-09	0.0564896	0.00983765	0.957117	0.0035971	0.0123688	0.77	0.0035971	0.0123688	0.000817566	female	NON_SYNONYMOUS	7	ENSG00000115461	IGFBP5	3.59844	25.3	0.04404	0.042883
BirthWeight	rs11708067	3	123065778	A	G	0.752899	-0.0424996	0.00468004	1.1e-19	-0.0424996	0.00468004	0.753335	-0.0380565	0.00583112	6.7e-11	-0.0380565	0.00583112	0.552352	female	REGULATORY	4			1.72762	17.67	0.247101	0.246665
BirthWeight	rs13322435	3	156795468	A	G	0.598584	0.0539811	0.00414767	1e-38	0.0539811	0.00414767	0.598618	0.0438569	0.00514743	1.6e-17	0.0438569	0.00514743	0.12564	female	REGULATORY	4			-0.396757	0.186	0.401416	0.401382
BirthWeight	4:17875735_TCTC_T	4	17875735	TCTC	T	0.736967	-0.0299367	0.00460299	7.8e-11	-0.0299367	0.00460299	0.739138	-0.0322197	0.0057468	2.1e-08	-0.0322197	0.0057468	0.756511	female	INTRONIC	2	ENSG00000178177	LCORL	1.98432	19.61	0.263033	0.260862
BirthWeight	rs2047408	4	106123582	G	C	0.327567	0.0280808	0.00430153	6.7e-11	0.0280808	0.00430153	0.328417	0.0194427	0.00535651	0.00028	0.0194427	0.00535651	0.208614	female	REGULATORY	4			-0.197417	0.731	0.327567	0.328417
BirthWeight	rs149600208	4	134772442	C	T	0.982526	-0.095145	0.0157035	1.4e-09	-0.095145	0.0157035	0.982929	-0.104067	0.0197965	1.5e-07	-0.104067	0.0197965	0.724023	female	INTERGENIC	0			-0.045753	1.993	0.017474	0.017071
BirthWeight	rs2131354	4	145599908	G	A	0.472677	-0.0272842	0.00406043	1.8e-11	-0.0272842	0.00406043	0.470975	-0.0203637	0.00504697	5.5e-05	-0.0203637	0.00504697	0.28535	female	INTRONIC	2	ENSG00000164161	HHIP	-0.010237	2.472	0.472677	0.470975
BirthWeight	5:133836058_CT_C	5	133836058	CT	C	0.416812	-0.0259418	0.00416864	4.9e-10	-0.0259418	0.00416864	0.41633	-0.0117693	0.0051787	0.023	-0.0117693	0.0051787	0.0330208	female	UPSTREAM	1	ENSG00000207222	RNU6-456P	-0.238532	0.555	0.416812	0.41633
BirthWeight	rs6931514	6	20703952	A	G	0.738177	0.0414966	0.00459889	1.8e-19	0.0414966	0.00459889	0.737069	0.0225327	0.00571051	8e-05	0.0225327	0.00571051	0.00969785	female	INTRONIC	2	ENSG00000145996	CDKAL1	0.05808	3.559	0.261823	0.262931
BirthWeight	rs3997996	6	31327170	G	A	0.876725	0.0385668	0.00631754	1e-09	0.0385668	0.00631754	0.876137	0.0151742	0.00783579	0.053	0.0151742	0.00783579	0.0201214	female	DOWNSTREAM	1	ENSG00000271581	XXbac-BPG248L24.12	-0.289932	0.392	0.123275	0.123863
BirthWeight	rs12205495	6	35484850	T	A	0.780971	-0.028331	0.0049114	8e-09	-0.028331	0.0049114	0.780228	-0.0311619	0.00611305	3.4e-07	-0.0311619	0.00611305	0.718093	female	UPSTREAM	1	ENSG00000112041	TULP1	0.323463	7.512	0.219029	0.219772
BirthWeight	rs9382212	6	53330801	T	C	0.727564	0.0262148	0.00452306	6.8e-09	0.0262148	0.00452306	0.727914	0.0343973	0.00563862	1.1e-09	0.0343973	0.00563862	0.257648	female	INTERGENIC	0			0.162032	5.263	0.272436	0.272086
BirthWeight	rs555690232	6	109356751	G	GA	0.880839	-0.0462493	0.00633218	2.8e-13	-0.0462493	0.00633218	0.880921	-0.0343773	0.00788852	1.3e-05	-0.0343773	0.00788852	0.240542	female	INTRONIC	2	ENSG00000080546	SESN1	-0.152456	0.988	0.119161	0.119079
BirthWeight	rs11376175	6	143056737	C	CA	0.11603	-0.0391836	0.00666002	4e-09	-0.0391836	0.00666002	0.11571	-0.026478	0.00831143	0.0014	-0.026478	0.00831143	0.232891	female	REGULATORY	4			-0.05548	1.875	0.11603	0.11571
BirthWeight	rs7772579	6	152042502	A	C	0.721227	0.0296671	0.00450987	4.8e-11	0.0296671	0.00450987	0.722458	0.029118	0.00563227	2.3e-07	0.029118	0.00563227	0.939338	female	INTRONIC	2	ENSG00000091831	ESR1	0.370194	8.069	0.278773	0.277542
BirthWeight	7:23508740_AATTG_A	7	23508740	AATTG	A	0.742686	0.0295131	0.00462688	1.8e-10	0.0295131	0.00462688	0.743847	0.0376357	0.00578816	7.9e-11	0.0376357	0.00578816	0.273017	female	REGULATORY	4			0.516852	9.56	0.257314	0.256153
BirthWeight	rs147853765	7	44046900	G	A	0.97763	0.0901923	0.014228	2.3e-10	0.0901923	0.014228	0.977925	0.0817255	0.0177541	4.2e-06	0.0817255	0.0177541	0.70979	female	SYNONYMOUS	5	ENSG00000136206	SPDYE1	0.327815	7.567	0.02237	0.022075
BirthWeight	rs56356159	7	73015966	T	C	0.929467	-0.0524366	0.007904	3.3e-11	-0.0524366	0.007904	0.929983	-0.0231523	0.00984258	0.019	-0.0231523	0.00984258	0.0203491	female	REGULATORY	4			0.022004	2.966	0.070533	0.070017
BirthWeight	rs62496915	8	6449057	C	G	0.882027	-0.0364432	0.00629331	7e-09	-0.0364432	0.00629331	0.882455	-0.0211375	0.00786202	0.0072	-0.0211375	0.00786202	0.128551	female	INTRONIC	2	ENSG00000147316	MCPH1	0.029678	3.089	0.117973	0.117545
BirthWeight	rs4870941	8	126498828	G	C	0.759912	0.0291286	0.00480012	1.3e-09	0.0291286	0.00480012	0.760046	0.0234642	0.00597808	8.7e-05	0.0234642	0.00597808	0.46001	female	REGULATORY	4			0.305112	7.277	0.240088	0.239954
BirthWeight	rs145965565	9	98273305	T	G	0.905447	-0.0420335	0.00693996	1.4e-09	-0.0420335	0.00693996	0.902864	-0.0516825	0.00851835	1.3e-09	-0.0516825	0.00851835	0.379847	female	REGULATORY	4			2.1937	21.4	0.094553	0.097136
BirthWeight	rs77684335	9	139246733	A	G	0.285702	0.02835	0.00456026	5.1e-10	0.02835	0.00456026	0.285237	0.0291579	0.00567214	2.7e-07	0.0291579	0.00567214	0.911612	female	REGULATORY	4			0.0542	3.494	0.285702	0.285237
BirthWeight	rs9645500	10	70986723	T	G	0.303307	-0.0311205	0.00440316	1.6e-12	-0.0311205	0.00440316	0.300306	-0.0263052	0.00545713	1.4e-06	-0.0263052	0.00545713	0.492257	female	INTRONIC	2	ENSG00000156510	HKDC1	0.395828	8.353	0.303307	0.300306
BirthWeight	rs11187141	10	94467145	A	T	0.624072	-0.0287428	0.00417642	5.9e-12	-0.0287428	0.00417642	0.622226	-0.0193381	0.00520214	0.0002	-0.0193381	0.00520214	0.158614	female	DOWNSTREAM	1	ENSG00000201412	Y_RNA	0.100738	4.274	0.375928	0.377774
BirthWeight	rs11187838	10	96038686	G	A	0.566077	-0.0279538	0.00408111	7.4e-12	-0.0279538	0.00408111	0.566714	-0.010746	0.00507239	0.034	-0.010746	0.00507239	0.00821394	female	INTRONIC	2	ENSG00000138193	PLCE1	-0.385807	0.201	0.433923	0.433286
BirthWeight	rs11598702	10	104897985	T	C	0.603089	0.0288144	0.00413642	3.3e-12	0.0288144	0.00413642	0.602989	0.0306734	0.00513999	2.4e-09	0.0306734	0.00513999	0.778123	female	INTRONIC	2	ENSG00000076685	NT5C2	0.048861	3.405	0.396911	0.397011
BirthWeight	rs10787517	10	115814806	T	A	0.390207	-0.0262697	0.00448455	4.7e-09	-0.0262697	0.00448455	0.387852	-0.0229358	0.00557017	3.8e-05	-0.0229358	0.00557017	0.641066	female	INTERGENIC	0			-0.745173	0.014	0.390207	0.387852
BirthWeight	rs11042596	11	2118860	T	G	0.333583	0.0252053	0.00433395	6e-09	0.0252053	0.00433395	0.337074	0.0299516	0.00537833	2.6e-08	0.0299516	0.00537833	0.491987	female	INTERGENIC	0			0.221022	6.147	0.333583	0.337074
BirthWeight	rs76895963	12	4384844	T	G	0.979409	-0.101463	0.0157126	1.1e-10	-0.101463	0.0157126	0.979023	-0.0846781	0.019225	1.1e-05	-0.0846781	0.019225	0.49903	female	REGULATORY	4			1.05013	13.76	0.020591	0.020977
BirthWeight	rs142876550	12	47339732	T	TTA	0.922166	-0.042699	0.00764187	2.3e-08	-0.042699	0.00764187	0.92262	0.00379484	0.00951008	0.69	0.00379484	0.00951008	0.000138421	female	INTERGENIC	0			-0.183708	0.801	0.077834	0.07738
BirthWeight	rs7306710	12	66376091	T	C	0.48302	0.0425843	0.00407274	1.4e-25	0.0425843	0.00407274	0.483109	0.037663	0.00507494	1.2e-13	0.037663	0.00507494	0.449471	female	INTERGENIC	0			-0.136226	1.103	0.48302	0.483109
BirthWeight	rs7137828	12	111932800	C	T	0.481152	-0.0304602	0.00404038	4.7e-14	-0.0304602	0.00404038	0.481456	-0.0285325	0.00504684	1.6e-08	-0.0285325	0.00504684	0.765567	female	INTRONIC	2	ENSG00000204842	ATXN2	-0.07601	1.645	0.481152	0.481456
BirthWeight	rs339969	15	60883281	C	A	0.384039	-0.0236897	0.00415791	1.2e-08	-0.0236897	0.00415791	0.384406	-0.0119819	0.0051731	0.021	-0.0119819	0.0051731	0.0777266	female	REGULATORY	4			1.21416	14.73	0.384039	0.384406
BirthWeight	rs55810078	15	96850534	G	A	0.750016	0.0312018	0.00469592	3e-11	0.0312018	0.00469592	0.747924	0.0297666	0.00582476	3.2e-07	0.0297666	0.00582476	0.847882	female	INTRONIC	2	ENSG00000247809	NR2F2-AS1	-0.228802	0.593	0.249984	0.252076
BirthWeight	rs7402983	15	99193276	A	C	0.397689	0.0274706	0.00419076	5.6e-11	0.0274706	0.00419076	0.400026	0.0232244	0.00521101	8.3e-06	0.0232244	0.00521101	0.525438	female	REGULATORY	4			0.57464	10.09	0.397689	0.400026
BirthWeight	rs139186084	17	7179477	A	AAAAT	0.429652	-0.0361089	0.00409283	1.1e-18	-0.0361089	0.00409283	0.427642	-0.0332849	0.00510249	6.9e-11	-0.0332849	0.00510249	0.665939	female	INTERGENIC	0			-0.223806	0.613	0.429652	0.427642
BirthWeight	17:25618224_GA_G	17	25618224	GA	G	0.619228	-0.0240763	0.00417234	7.9e-09	-0.0240763	0.00417234	0.621417	-0.0221224	0.00519767	2.1e-05	-0.0221224	0.00519767	0.769406	female	REGULATORY	4			-0.142285	1.059	0.380772	0.378583
BirthWeight	rs2423514	20	10693337	A	G	0.536471	-0.0226886	0.00405411	2.2e-08	-0.0226886	0.00405411	0.535215	-0.0192428	0.0050212	0.00013	-0.0192428	0.0050212	0.593384	female	INTRONIC	2	ENSG00000270792	RP11-103J8.1	-0.313833	0.333	0.463529	0.464785
BirthWeight	20:31286652_AT_A	20	31286652	AT	A	0.21742	0.0326305	0.00504272	9.7e-11	0.0326305	0.00504272	0.218069	0.0289741	0.00626687	3.8e-06	0.0289741	0.00626687	0.649425	female	DOWNSTREAM	1	ENSG00000149600	COMMD7	-0.016651	2.38	0.21742	0.218069
BirthWeight	rs6029174	20	39174880	T	G	0.616985	-0.0271131	0.00422634	1.4e-10	-0.0271131	0.00422634	0.615555	-0.0193364	0.00526037	0.00024	-0.0193364	0.00526037	0.249127	female	INTERGENIC	0			-0.174586	0.851	0.383015	0.384445
BirthWeight	rs41311445	22	42070374	A	C	0.903754	0.047797	0.00685633	3.1e-12	0.047797	0.00685633	0.90363	0.0139527	0.00853045	0.1	0.0139527	0.00853045	0.00198537	female	3PRIME_UTR	2	ENSG00000100138	NHP2L1	0.334955	7.655	0.096246	0.09637
BirthWeight	rs5937160	23	68381787	C	T	0.758548	0.027173	0.00471963	8.5e-09	0.054346	0.00943926	0.766395	0.0220493	0.00420129	1.5e-07	0.0440986	0.00840258	0.417434	female	NON_SYNONYMOUS	7	ENSG00000181191	PJA1	0.205693	5.925	0.241452	0.233605
BMI	rs150468996	1	1591869	C	T	0.306925	-0.0235536	0.00340736	4.8e-12	-0.0235536	0.00340736	0.306693	-0.0118148	0.00366897	0.0013	-0.0118148	0.00366897	0.0190571	female	REGULATORY	4			-0.404974	0.175	0.306925	0.306693
BMI	rs36017365	1	47682889	C	CA	0.562224	0.0207275	0.00334631	5.9e-10	0.0207275	0.00334631	0.561471	0.0125873	0.00360009	0.00047	0.0125873	0.00360009	0.0976907	female	3PRIME_UTR	2	ENSG00000162367	TAL1	0.005093	2.701	0.437776	0.438529
BMI	rs657452	1	49589847	A	G	0.390104	0.0200542	0.00319541	3.5e-10	0.0200542	0.00319541	0.39059	0.0168887	0.00344744	9.6e-07	0.0168887	0.00344744	0.500676	female	INTRONIC	2	ENSG00000186094	AGBL4	-0.007999	2.505	0.390104	0.39059
BMI	rs12140153	1	62579891	G	T	0.903817	0.0353142	0.00541751	7.1e-11	0.0353142	0.00541751	0.902822	0.0364781	0.00578716	2.9e-10	0.0364781	0.00578716	0.883271	female	NON_SYNONYMOUS	7	ENSG00000132849	INADL	3.76878	26.1	0.096183	0.097178
BMI	rs2815757	1	72764289	C	T	0.192845	-0.0252141	0.00393664	1.5e-10	-0.0252141	0.00393664	0.192606	-0.0395366	0.00423865	1.1e-20	-0.0395366	0.00423865	0.0132898	female	UPSTREAM	1	ENSG00000227207	RPL31P12	0.01314	2.825	0.192845	0.192606
BMI	rs71658797	1	77967507	T	A	0.875537	-0.0391086	0.00471427	1.1e-16	-0.0391086	0.00471427	0.87771	-0.0343712	0.00512693	2e-11	-0.0343712	0.00512693	0.496389	female	INTRONIC	2	ENSG00000154027	AK5	0.71684	11.29	0.124463	0.12229
BMI	rs1444042	1	107989885	A	G	0.702278	0.0191004	0.00339473	1.8e-08	0.0191004	0.00339473	0.703736	0.00832785	0.00366681	0.023	0.00832785	0.00366681	0.0310979	female	INTRONIC	2	ENSG00000162631	NTNG1	1.36108	15.51	0.297722	0.296264
BMI	rs41279738	1	110082551	T	G	0.973833	-0.0658921	0.00978983	1.7e-11	-0.0658921	0.00978983	0.974277	-0.0840865	0.010613	2.3e-15	-0.0840865	0.010613	0.207629	female	NONCODING_CHANGE	5	ENSG00000254942	RP5-1160K1.8	1.47538	16.13	0.026167	0.025723
BMI	rs6687953	1	112293512	A	G	0.607839	-0.0189904	0.00318277	2.4e-09	-0.0189904	0.00318277	0.608814	-0.0130039	0.00342808	0.00015	-0.0130039	0.00342808	0.200626	female	INTRONIC	2	ENSG00000197852	FAM212B	-0.14148	1.064	0.392161	0.391186
BMI	rs61813324	1	156049877	C	T	0.864798	-0.0309722	0.00461262	1.9e-11	-0.0309722	0.00461262	0.863843	-0.0233073	0.00494999	2.5e-06	-0.0233073	0.00494999	0.257274	female	REGULATORY	4			0.702649	11.17	0.135202	0.136157
BMI	rs539515	1	177889025	A	C	0.792743	-0.0540266	0.00383699	5e-45	-0.0540266	0.00383699	0.792249	-0.0388808	0.00412391	4.2e-21	-0.0388808	0.00412391	0.00717032	female	DOWNSTREAM	1	ENSG00000120341	SEC16B	0.045657	3.352	0.207257	0.207751
BMI	rs10920678	1	190239907	A	G	0.441101	0.0192942	0.00313376	7.4e-10	0.0192942	0.00313376	0.43716	0.0125533	0.00337612	0.0002	0.0125533	0.00337612	0.143362	female	INTRONIC	2	ENSG00000162670	BRINP3	0.321215	7.484	0.441101	0.43716
BMI	rs2678204	1	201800511	T	G	0.65762	-0.0236163	0.00327624	5.7e-13	-0.0236163	0.00327624	0.659187	-0.0285458	0.00353498	6.7e-16	-0.0285458	0.00353498	0.306415	female	INTRONIC	2	ENSG00000198700	IPO9	0.398405	8.381	0.34238	0.340813
BMI	rs62106258	2	417167	T	C	0.951101	0.0998888	0.00718637	6.4e-44	0.0998888	0.00718637	0.951779	0.0801576	0.00781398	1.1e-24	0.0801576	0.00781398	0.063083	female	DOWNSTREAM	1	ENSG00000236856	AC105393.1	1.80664	18.25	0.048899	0.048221
BMI	rs112058391	2	25161334	C	CA	0.522692	-0.0400849	0.00311324	6.2e-38	-0.0400849	0.00311324	0.52212	-0.0288482	0.00335647	8.3e-18	-0.0288482	0.00335647	0.0141082	female	INTERGENIC	0			-0.110421	1.312	0.477308	0.47788
BMI	rs6725880	2	47020290	C	G	0.499888	0.0199567	0.0031137	1.5e-10	0.0199567	0.0031137	0.499748	0.0131746	0.00335005	8.4e-05	0.0131746	0.00335005	0.138108	female	INTERGENIC	0			-0.076437	1.64	0.499888	0.499748
BMI	2:50728781_TA_T	2	50728781	TA	T	0.618973	0.0198578	0.00322495	7.4e-10	0.0198578	0.00322495	0.618957	0.00829584	0.00347829	0.017	0.00829584	0.00347829	0.0147876	female	INTRONIC	2	ENSG00000179915	NRXN1	-0.74013	0.014	0.381027	0.381043
BMI	rs7601895	2	55281901	C	G	0.690716	0.0199751	0.00336765	3e-09	0.0199751	0.00336765	0.690116	0.0104173	0.00363036	0.0041	0.0104173	0.00363036	0.0535874	female	UPSTREAM	1	ENSG00000115310	RTN4	0.006986	2.73	0.309284	0.309884
BMI	rs6741951	2	58959112	G	A	0.710915	-0.0252517	0.00344182	2.2e-13	-0.0252517	0.00344182	0.71056	-0.0156974	0.00370848	2.3e-05	-0.0156974	0.00370848	0.0589759	female	INTRONIC	2	ENSG00000233723	LINC01122	0.196025	5.781	0.289085	0.28944
BMI	rs13002946	2	100801959	T	A	0.732147	0.0276071	0.00352169	4.5e-15	0.0276071	0.00352169	0.732557	0.00901459	0.00379629	0.018	0.00901459	0.00379629	0.00033003	female	REGULATORY	4			-0.366379	0.231	0.267853	0.267443
BMI	rs2916251	2	104447052	G	T	0.489971	-0.0181036	0.00322904	2.1e-08	-0.0181036	0.00322904	0.49033	-0.0125836	0.00348282	0.0003	-0.0125836	0.00348282	0.245132	female	INTERGENIC	0			-0.054483	1.887	0.489971	0.49033
BMI	rs772724599	2	143992811	G	GTTT	0.870481	-0.0278667	0.00479425	6.2e-09	-0.0278667	0.00479425	0.87188	-0.0120285	0.00519512	0.021	-0.0120285	0.00519512	0.0250624	female	INTRONIC	2	ENSG00000075884	ARHGAP15	-0.22395	0.612	0.129519	0.12812
BMI	rs1227929	2	162720101	T	G	0.406846	-0.0178997	0.00316179	1.5e-08	-0.0178997	0.00316179	0.406542	-0.00684337	0.00341097	0.045	-0.00684337	0.00341097	0.0174445	female	INTRONIC	2	ENSG00000144290	SLC4A10	0.257244	6.652	0.406846	0.406542
BMI	rs12692738	2	165558252	T	C	0.77512	-0.0214296	0.00374601	1.1e-08	-0.0214296	0.00374601	0.773586	-0.00585218	0.00402552	0.15	-0.00585218	0.00402552	0.00461353	female	INTRONIC	2	ENSG00000082438	COBLL1	0.028442	3.069	0.22488	0.226414
BMI	rs12467692	2	181566711	G	A	0.369214	-0.0210047	0.00326973	1.3e-10	-0.0210047	0.00326973	0.368701	-0.0140948	0.00352473	6.4e-05	-0.0140948	0.00352473	0.150653	female	INTERGENIC	0			-0.013761	2.421	0.369214	0.368701
BMI	rs4482463	2	205375909	C	A	0.0757884	0.0388023	0.00588169	4.2e-11	0.0388023	0.00588169	0.0761083	0.0289605	0.00632908	4.7e-06	0.0289605	0.00632908	0.254669	female	DOWNSTREAM	1	ENSG00000237843	AC016903.2	1.65651	17.2	0.0757884	0.0761083
BMI	rs200882902	2	228996202	C	CT	0.672515	-0.0184446	0.00336936	4.4e-08	-0.0184446	0.00336936	0.672553	-0.0185338	0.0036255	3.2e-07	-0.0185338	0.0036255	0.985621	female	INTRONIC	2	ENSG00000153820	SPHKAP	-0.20815	0.68	0.327485	0.327447
BMI	rs759171552	2	230705516	TA	T	0.671432	-0.0207878	0.00340057	9.8e-10	-0.0207878	0.00340057	0.669829	-0.0194647	0.00366587	1.1e-07	-0.0194647	0.00366587	0.791312	female	INTRONIC	2	ENSG00000153827	TRIP12	0.027133	3.048	0.328568	0.330171
BMI	rs10490869	3	35635145	A	T	0.789919	-0.0221313	0.00383495	7.9e-09	-0.0221313	0.00383495	0.789066	-0.0136995	0.00412667	0.0009	-0.0136995	0.00412667	0.134464	female	INTERGENIC	0			0.179737	5.535	0.210081	0.210934
BMI	rs74607200	3	42325865	G	A	0.88892	0.0283856	0.00495167	9.9e-09	0.0283856	0.00495167	0.888617	0.0199026	0.00532798	0.00019	0.0199026	0.00532798	0.243509	female	INTERGENIC	0			-0.278318	0.424	0.11108	0.111383
BMI	rs72906474	3	47817007	G	T	0.415493	0.0178845	0.00320159	2.3e-08	0.0178845	0.00320159	0.416437	0.0193245	0.00342947	1.8e-08	0.0193245	0.00342947	0.758897	female	INTRONIC	2	ENSG00000173473	SMARCC1	-0.230693	0.585	0.415493	0.416437
BMI	rs771639420	3	49930101	TA	T	0.491961	-0.0331093	0.00337317	9.7e-23	-0.0331093	0.00337317	0.488704	-0.0326998	0.00362678	1.9e-19	-0.0326998	0.00362678	0.934108	female	INTRONIC	2	ENSG00000164078	MST1R	-0.107942	1.334	0.491961	0.488704
BMI	rs2200464	3	85157148	T	C	0.362106	-0.0203575	0.00323853	3.3e-10	-0.0203575	0.00323853	0.358341	-0.0139887	0.00349643	6.3e-05	-0.0139887	0.00349643	0.181436	female	INTRONIC	2	ENSG00000175161	CADM2	-0.078545	1.618	0.362106	0.358341
BMI	rs7433076	3	90234502	T	A	0.523157	0.0180184	0.00313389	8.9e-09	0.0180184	0.00313389	0.522065	0.0163688	0.00337061	1.2e-06	0.0163688	0.00337061	0.720029	female	REGULATORY	4			-0.098796	1.418	0.476843	0.477935
BMI	3:93973756_CA_C	3	93973756	CA	C	0.497107	0.0235657	0.00318205	1.3e-13	0.0235657	0.00318205	0.497145	0.0214614	0.00342724	3.8e-10	0.0214614	0.00342724	0.652743	female	INTERGENIC	0			-0.138145	1.089	0.497107	0.497145
BMI	rs80082351	3	114415926	A	G	0.938876	0.0379858	0.00650941	5.4e-09	0.0379858	0.00650941	0.938548	0.0254239	0.00698001	0.00027	0.0254239	0.00698001	0.188116	female	INTRONIC	2	ENSG00000181722	ZBTB20	-0.088003	1.522	0.061124	0.061452
BMI	rs9811252	3	128293392	C	T	0.605966	0.0184991	0.00327142	1.6e-08	0.0184991	0.00327142	0.60581	0.00178233	0.00351086	0.61	0.00178233	0.00351086	0.000494824	female	INTRONIC	2	ENSG00000198685	C3orf27	-0.339953	0.278	0.394034	0.39419
BMI	rs10662785	3	131620696	G	GTTT	0.727208	-0.0193241	0.0035146	3.8e-08	-0.0193241	0.0035146	0.727037	-0.029647	0.00379453	5.6e-15	-0.029647	0.00379453	0.0459478	female	REGULATORY	4			0.087086	4.046	0.272792	0.272963
BMI	rs1471740	3	136328270	T	C	0.259157	-0.0212394	0.00355961	2.4e-09	-0.0212394	0.00355961	0.25885	-0.0205577	0.00383363	8.2e-08	-0.0205577	0.00383363	0.896322	female	NONCODING_CHANGE	5	ENSG00000244101	HMGN1P10	-0.174095	0.854	0.259157	0.25885
BMI	rs583514	3	173114167	T	C	0.49014	-0.0173312	0.00311736	2.7e-08	-0.0173312	0.00311736	0.487711	-0.0176045	0.00335259	1.5e-07	-0.0176045	0.00335259	0.952395	female	REGULATORY	4			1.3293	15.34	0.49014	0.487711
BMI	rs869400	3	185826740	T	G	0.184158	-0.030396	0.00402477	4.3e-14	-0.030396	0.00402477	0.184992	-0.0351842	0.00432956	4.4e-16	-0.0351842	0.00432956	0.417938	female	REGULATORY	4			1.81301	18.3	0.184158	0.184992
BMI	rs4642249	4	20089011	A	G	0.108608	0.0290089	0.00504156	8.7e-09	0.0290089	0.00504156	0.107322	0.0213454	0.00545066	9e-05	0.0213454	0.00545066	0.302	female	INTERGENIC	0			-0.424267	0.153	0.108608	0.107322
BMI	rs34811474	4	25408838	G	A	0.768407	0.0300512	0.0036949	4.2e-16	0.0300512	0.0036949	0.767975	0.0268036	0.0039763	1.6e-11	0.0268036	0.0039763	0.549637	female	NON_SYNONYMOUS	7	ENSG00000053900	ANAPC4	3.27279	24.3	0.231593	0.232025
BMI	4:28526950_AAAAC_A	4	28526950	AAAAC	A	0.834758	0.0250266	0.00422403	3.1e-09	0.0250266	0.00422403	0.835816	0.0115133	0.00455156	0.011	0.0115133	0.00455156	0.0295407	female	INTRONIC	2	ENSG00000250064	RP11-123O22.1	-0.223099	0.616	0.165242	0.164184
BMI	rs10938397	4	45182527	A	G	0.567965	-0.0265243	0.00315682	4.4e-17	-0.0265243	0.00315682	0.563878	-0.0302947	0.00339019	4e-19	-0.0302947	0.00339019	0.415689	female	INTERGENIC	0			-0.073616	1.671	0.432035	0.436122
BMI	4:55498781_CG_C	4	55498781	CG	C	0.509849	0.0188312	0.0031216	1.6e-09	0.0188312	0.0031216	0.510019	0.00998111	0.00335892	0.003	0.00998111	0.00335892	0.0536044	female	REGULATORY	4			-0.498601	0.089	0.490151	0.489981
BMI	rs13107325	4	103188709	C	T	0.926359	-0.052173	0.00597192	2.4e-18	-0.052173	0.00597192	0.924274	-0.0521163	0.00635907	2.5e-16	-0.0521163	0.00635907	0.994814	female	NON_SYNONYMOUS	7	ENSG00000138821	SLC39A8	2.72453	23	0.073641	0.075726
BMI	rs57800857	4	140863365	A	C	0.633464	0.0184586	0.00325617	1.4e-08	0.0184586	0.00325617	0.636896	0.00980219	0.00350989	0.0052	0.00980219	0.00350989	0.0705978	female	REGULATORY	4			-0.097193	1.433	0.366536	0.363104
BMI	rs750090	4	152931436	T	C	0.64398	0.0189404	0.00329288	8.8e-09	0.0189404	0.00329288	0.643087	0.00659769	0.00354283	0.063	0.00659769	0.00354283	0.0107159	female	REGULATORY	4			1.00417	13.46	0.35602	0.356913
BMI	rs71244928	4	180174453	A	AAC	0.452352	0.0184656	0.00315058	4.6e-09	0.0184656	0.00315058	0.453046	0.0052408	0.00338655	0.12	0.0052408	0.00338655	0.00424802	female	INTERGENIC	0			0.075697	3.855	0.452352	0.453046
BMI	rs12109333	5	27166660	T	C	0.717292	0.0199943	0.00345983	7.5e-09	0.0199943	0.00345983	0.716775	0.00945775	0.00372828	0.011	0.00945775	0.00372828	0.0383071	female	INTERGENIC	0			-0.237577	0.559	0.282708	0.283225
BMI	rs796338714	5	43190861	T	TA	0.415642	-0.0182221	0.00327488	2.6e-08	-0.0182221	0.00327488	0.415181	-0.0154566	0.00353111	1.2e-05	-0.0154566	0.00353111	0.565809	female	INTRONIC	2	ENSG00000172262	ZNF131	-0.372973	0.22	0.415642	0.415181
BMI	rs116374395	5	50723410	G	A	0.964751	-0.0491318	0.00848542	7e-09	-0.0491318	0.00848542	0.964493	-0.0176596	0.00909298	0.052	-0.0176596	0.00909298	0.0113905	female	DOWNSTREAM	1	ENSG00000248891	CTD-2335O3.2	-0.536803	0.068	0.035249	0.035507
BMI	rs55908499	5	63020950	G	GA	0.537503	-0.0185545	0.00318851	5.9e-09	-0.0185545	0.00318851	0.536863	-0.00962613	0.00343878	0.0051	-0.00962613	0.00343878	0.0569246	female	INTERGENIC	0			-0.226285	0.603	0.462497	0.463137
BMI	rs34341	5	74934009	A	T	0.423841	-0.0307103	0.00315242	2e-22	-0.0307103	0.00315242	0.424849	-0.0264099	0.00339844	7.8e-15	-0.0264099	0.00339844	0.35355	female	INTRONIC	2	ENSG00000189045	ANKDD1B	-0.476091	0.105	0.423841	0.424849
BMI	rs10514303	5	88045029	C	A	0.921789	-0.0370278	0.00581993	2e-10	-0.0370278	0.00581993	0.922136	-0.0344631	0.00627919	4.1e-08	-0.0344631	0.00627919	0.764512	female	INTRONIC	2	ENSG00000081189	MEF2C	0.828199	12.17	0.078211	0.077864
BMI	rs2112375	5	102116561	C	T	0.687347	-0.0186774	0.00342371	4.9e-08	-0.0186774	0.00342371	0.691012	-0.0102283	0.00370279	0.0057	-0.0102283	0.00370279	0.0938574	female	REGULATORY	4			-0.019527	2.339	0.312653	0.308988
BMI	rs10623997	5	107478679	T	TATAATA	0.76134	0.0316892	0.00376829	4.1e-17	0.0316892	0.00376829	0.7612	0.0192902	0.00406425	2.1e-06	0.0192902	0.00406425	0.0252785	female	INTRONIC	2	ENSG00000145743	FBXL17	-0.143023	1.053	0.23866	0.2388
BMI	rs138059266	5	119377591	G	GTGT	0.462683	0.0172876	0.00312929	3.3e-08	0.0172876	0.00312929	0.464111	0.00965676	0.00337669	0.0042	0.00965676	0.00337669	0.0974128	female	INTERGENIC	0			0.346359	7.792	0.462683	0.464111
BMI	rs71579590	5	139070398	G	C	0.852903	-0.0294751	0.00442721	2.8e-11	-0.0294751	0.00442721	0.851431	-0.0149144	0.00476682	0.0018	-0.0149144	0.00476682	0.0252092	female	REGULATORY	4			0.041567	3.284	0.147097	0.148569
BMI	rs10064669	5	153559626	A	G	0.359457	0.0179878	0.00326206	3.5e-08	0.0179878	0.00326206	0.360578	0.0165824	0.00350007	2.2e-06	0.0165824	0.00350007	0.768957	female	REGULATORY	4			-0.306371	0.35	0.359457	0.360578
BMI	rs34497482	5	170532727	G	GA	0.290809	-0.0198059	0.00350588	1.6e-08	-0.0198059	0.00350588	0.291705	-0.021892	0.00377431	6.6e-09	-0.021892	0.00377431	0.685507	female	INTRONIC	2	ENSG00000204764	RANBP17	-0.418144	0.16	0.290809	0.291705
BMI	rs796970069	6	13177596	G	GCT	0.680385	0.018668	0.00341833	4.7e-08	0.018668	0.00341833	0.680747	0.00965786	0.00368306	0.0087	0.00965786	0.00368306	0.0729588	female	INTRONIC	2	ENSG00000112137	PHACTR1	-0.191968	0.758	0.319615	0.319253
BMI	rs76182885	6	25904085	G	C	0.752094	0.0197324	0.00360825	4.5e-08	0.0197324	0.00360825	0.752231	0.0139042	0.00388941	0.00035	0.0139042	0.00388941	0.271966	female	INTERGENIC	0			-0.160574	0.935	0.247906	0.247769
BMI	rs3130048	6	31613739	T	C	0.71844	-0.0228073	0.00346497	4.6e-11	-0.0228073	0.00346497	0.719738	-0.0171395	0.00374179	4.6e-06	-0.0171395	0.00374179	0.266397	female	INTRONIC	2	ENSG00000204463	BAG6	-0.11552	1.268	0.28156	0.280262
BMI	6:34575426_CA_C	6	34575426	CA	C	0.673234	-0.0330811	0.00333229	3.2e-23	-0.0330811	0.00333229	0.670008	-0.0236288	0.00358029	4.1e-11	-0.0236288	0.00358029	0.0532904	female	INTRONIC	2	ENSG00000196821	C6orf106	-0.205655	0.692	0.326766	0.329992
BMI	rs9471333	6	40362023	C	T	0.450296	0.0229414	0.00313915	2.7e-13	0.0229414	0.00313915	0.44977	0.0266205	0.00337461	3.1e-15	0.0266205	0.00337461	0.424723	female	INTRONIC	2	ENSG00000156564	LRFN2	-0.037879	2.092	0.450296	0.44977
BMI	rs567230078	6	43588227	T	A	0.97289	0.0540809	0.00963541	2e-08	0.0540809	0.00963541	0.973324	0.0330715	0.0104493	0.0016	0.0330715	0.0104493	0.139378	female	3PRIME_UTR	2	ENSG00000172432	GTPBP2	0.715701	11.28	0.02711	0.026676
BMI	rs2207139	6	50845490	A	G	0.831326	-0.0391772	0.00416658	5.3e-21	-0.0391772	0.00416658	0.831711	-0.0479371	0.00450043	1.7e-26	-0.0479371	0.00450043	0.153202	female	INTERGENIC	0			0.928846	12.93	0.168674	0.168289
BMI	rs2253310	6	108888593	C	G	0.372154	-0.0204211	0.00322861	2.5e-10	-0.0204211	0.00322861	0.371207	-0.0161642	0.00348403	3.5e-06	-0.0161642	0.00348403	0.37015	female	INTRONIC	2	ENSG00000118689	FOXO3	0.037502	3.217	0.372154	0.371207
BMI	rs9387640	6	119508871	C	T	0.636744	0.0200969	0.00324624	6e-10	0.0200969	0.00324624	0.635378	0.00745313	0.00349489	0.033	0.00745313	0.00349489	0.00803207	female	REGULATORY	4			0.356486	7.911	0.363256	0.364622
BMI	6:129325551_TAAA_T	6	129325551	TAAA	T	0.295166	-0.0200827	0.00353002	1.3e-08	-0.0200827	0.00353002	0.295363	-0.00669941	0.00379792	0.078	-0.00669941	0.00379792	0.00984842	female	INTRONIC	2	ENSG00000196569	LAMA2	-0.146634	1.028	0.295166	0.295363
BMI	rs369809361	6	154335717	TA	T	0.819987	-0.0224034	0.00408691	4.2e-08	-0.0224034	0.00408691	0.818748	-0.0169222	0.00439171	0.00012	-0.0169222	0.00439171	0.360895	female	INTRONIC	2	ENSG00000112038	OPRM1	0.062522	3.633	0.180013	0.181252
BMI	rs4721089	7	1872921	C	T	0.21517	-0.0244846	0.00380777	1.3e-10	-0.0244846	0.00380777	0.214704	-0.0206954	0.00410282	4.6e-07	-0.0206954	0.00410282	0.498442	female	INTRONIC	2	ENSG00000002822	MAD1L1	0.058221	3.561	0.21517	0.214704
BMI	rs860001	7	71586211	A	T	0.661408	0.018565	0.00331774	2.2e-08	0.018565	0.00331774	0.661185	0.0117705	0.0035737	0.00099	0.0117705	0.0035737	0.163511	female	INTRONIC	2	ENSG00000183166	CALN1	-0.188363	0.776	0.338592	0.338815
BMI	rs236660	7	75050086	T	C	0.430119	-0.0262444	0.00327178	1e-15	-0.0262444	0.00327178	0.428332	-0.0258183	0.00353352	2.7e-13	-0.0258183	0.00353352	0.929493	female	REGULATORY	4			-0.15309	0.984	0.430119	0.428332
BMI	rs28457808	7	99023246	C	G	0.837358	0.0257977	0.00423319	1.1e-09	0.0257977	0.00423319	0.836874	0.0216791	0.00456369	2e-06	0.0216791	0.00456369	0.508194	female	SPLICE_SITE	5	ENSG00000106246	PTCD1	-0.638763	0.032	0.162642	0.163126
BMI	rs12375196	7	103416541	C	A	0.57615	-0.0187456	0.00317789	3.7e-09	-0.0187456	0.00317789	0.575447	-0.0172323	0.00341579	4.5e-07	-0.0172323	0.00341579	0.745664	female	INTRONIC	2	ENSG00000189056	RELN	-0.017595	2.367	0.42385	0.424553
BMI	rs6963767	7	114402803	G	A	0.197212	-0.0227616	0.00391899	6.3e-09	-0.0227616	0.00391899	0.196737	-0.0114487	0.0042285	0.0068	-0.0114487	0.0042285	0.0497346	female	INTERGENIC	0			-0.010081	2.474	0.197212	0.196737
BMI	rs60240827	8	10810250	C	T	0.51487	0.0228845	0.00313863	3.1e-13	0.0228845	0.00313863	0.513014	0.0215317	0.00337986	1.9e-10	0.0215317	0.00337986	0.769297	female	INTRONIC	2	ENSG00000171044	XKR6	0.005771	2.711	0.48513	0.486986
BMI	rs6530737	8	14095763	A	G	0.348349	0.0190991	0.00326791	5.1e-09	0.0190991	0.00326791	0.34741	0.0133849	0.00353082	0.00015	0.0133849	0.00353082	0.234939	female	INTRONIC	2	ENSG00000185053	SGCZ	-0.26042	0.479	0.348349	0.34741
BMI	rs4366093	8	20639811	T	C	0.323268	-0.0191197	0.00334933	1.1e-08	-0.0191197	0.00334933	0.324182	-0.00744354	0.00359617	0.038	-0.00744354	0.00359617	0.0175038	female	INTERGENIC	0			-0.10481	1.362	0.323268	0.324182
BMI	rs10957300	8	64797650	A	G	0.52311	0.0201676	0.00312416	1.1e-10	0.0201676	0.00312416	0.524852	0.00532262	0.0033698	0.11	0.00532262	0.0033698	0.00123559	female	INTRONIC	2	ENSG00000253554	RP11-32K4.1	-0.1565	0.962	0.47689	0.475148
BMI	rs7845090	8	73449940	G	A	0.288685	0.0248368	0.00346251	7.3e-13	0.0248368	0.00346251	0.289499	0.0178526	0.0037318	1.7e-06	0.0178526	0.0037318	0.170079	female	REGULATORY	4			0.378966	8.167	0.288685	0.289499
BMI	rs78099068	8	77224112	A	G	0.434446	-0.0214841	0.00315785	1e-11	-0.0214841	0.00315785	0.43539	-0.0180278	0.00339338	1.1e-07	-0.0180278	0.00339338	0.455891	female	INTERGENIC	0			-0.231811	0.581	0.434446	0.43539
BMI	rs17716502	8	116659731	C	T	0.792024	0.0265754	0.00388174	7.6e-12	0.0265754	0.00388174	0.793292	0.0180019	0.00418144	1.7e-05	0.0180019	0.00418144	0.132921	female	INTRONIC	2	ENSG00000104447	TRPS1	-0.111369	1.304	0.207976	0.206708
BMI	rs10960397	9	11953279	C	T	0.577531	-0.0188526	0.00317069	2.7e-09	-0.0188526	0.00317069	0.575717	-0.0120614	0.00340894	0.0004	-0.0120614	0.00340894	0.144639	female	INTERGENIC	0			-0.261312	0.476	0.422469	0.424283
BMI	rs10756713	9	15880555	A	G	0.557857	0.0252005	0.00316111	1.6e-15	0.0252005	0.00316111	0.556519	0.0185941	0.00340679	4.8e-08	0.0185941	0.00340679	0.155169	female	INTRONIC	2	ENSG00000164989	CCDC171	0.206625	5.939	0.442143	0.443481
BMI	rs377741138	9	28412183	GAAAA	G	0.656744	-0.0233967	0.00330836	1.5e-12	-0.0233967	0.00330836	0.658925	-0.0239176	0.00356209	1.9e-11	-0.0239176	0.00356209	0.914671	female	INTRONIC	2	ENSG00000174482	LINGO2	-0.245218	0.531	0.343256	0.341075
BMI	rs60131931	9	29708929	G	A	0.613242	0.0177785	0.00321387	3.2e-08	0.0177785	0.00321387	0.613881	0.00997576	0.00345513	0.0039	0.00997576	0.00345513	0.0982189	female	INTERGENIC	0			-0.577002	0.05	0.386758	0.386119
BMI	rs36047049	9	37375472	G	T	0.748232	0.0207298	0.0036656	1.6e-08	0.0207298	0.0036656	0.749108	0.00708964	0.00394399	0.072	0.00708964	0.00394399	0.0113001	female	REGULATORY	4			-0.042259	2.036	0.251768	0.250892
BMI	rs10465231	9	92183413	C	T	0.451803	-0.0190951	0.00315648	1.5e-09	-0.0190951	0.00315648	0.448492	-0.0131619	0.00339702	0.00011	-0.0131619	0.00339702	0.200723	female	INTERGENIC	0			-0.168251	0.888	0.451803	0.448492
BMI	rs34696009	9	96395221	G	GCTGT	0.321191	0.0197493	0.00337212	4.7e-09	0.0197493	0.00337212	0.322069	0.0153572	0.00363049	2.3e-05	0.0153572	0.00363049	0.3754	female	INTRONIC	2	ENSG00000197724	PHF2	0.183187	5.587	0.321191	0.322069
BMI	rs71497048	9	124608352	A	T	0.431892	0.0190111	0.00330606	8.9e-09	0.0190111	0.00330606	0.430858	0.00343935	0.00356527	0.33	0.00343935	0.00356527	0.00136193	female	INTRONIC	2	ENSG00000175764	TTLL11	0.172901	5.431	0.431892	0.430858
BMI	10:22003276_TA_T	10	22003276	TA	T	0.311534	0.0261571	0.00338315	1.1e-14	0.0261571	0.00338315	0.310427	0.0180522	0.0036526	7.7e-07	0.0180522	0.0036526	0.103541	female	INTRONIC	2	ENSG00000078403	MLLT10	-0.100438	1.402	0.311534	0.310427
BMI	rs79969674	10	34019293	C	T	0.927044	-0.0338237	0.00602978	2e-08	-0.0338237	0.00602978	0.925905	-0.0197041	0.00644589	0.0022	-0.0197041	0.00644589	0.10967	female	INTERGENIC	0			-0.140663	1.07	0.072956	0.074095
BMI	rs4595495	10	53673286	A	G	0.579008	-0.0173591	0.00316569	4.2e-08	-0.0173591	0.00316569	0.575953	-0.0061836	0.00341431	0.07	-0.0061836	0.00341431	0.0163864	female	INTRONIC	2	ENSG00000185532	PRKG1	0.372279	8.092	0.420992	0.424047
BMI	rs12245654	10	87562928	A	C	0.927383	-0.0339632	0.00606099	2.1e-08	-0.0339632	0.00606099	0.927181	-0.0150988	0.00650768	0.02	-0.0150988	0.00650768	0.0338997	female	INTRONIC	2	ENSG00000182771	GRID1	-0.123269	1.204	0.072617	0.072819
BMI	rs2439823	10	99778226	A	G	0.453076	-0.0215992	0.00314216	6.2e-12	-0.0215992	0.00314216	0.451766	-0.0183756	0.00339059	6e-08	-0.0183756	0.00339059	0.485588	female	INTRONIC	2	ENSG00000095713	CRTAC1	-0.238328	0.556	0.453076	0.451766
BMI	rs6585199	10	114765171	G	A	0.54357	0.017586	0.00313841	2.1e-08	0.017586	0.00313841	0.543252	0.0126806	0.00337947	0.00018	0.0126806	0.00337947	0.287501	female	INTRONIC	2	ENSG00000148737	TCF7L2	-0.029862	2.198	0.45643	0.456748
BMI	rs10510025	10	118650996	C	T	0.753332	-0.0212978	0.00363252	4.5e-09	-0.0212978	0.00363252	0.753752	-0.0130047	0.00391209	0.00089	-0.0130047	0.00391209	0.120316	female	REGULATORY	4			1.09846	14.06	0.246668	0.246248
BMI	rs72828952	10	126629608	A	G	0.577395	0.0183421	0.00320853	1.1e-08	0.0183421	0.00320853	0.575637	0.012869	0.00345595	0.0002	0.012869	0.00345595	0.245804	female	INTRONIC	2	ENSG00000249456	RP11-298J20.4	-0.01781	2.364	0.422605	0.424363
BMI	rs9418761	10	128806888	G	C	0.804181	0.0227536	0.00396729	9.7e-09	0.0227536	0.00396729	0.805131	0.00607844	0.00428058	0.16	0.00607844	0.00428058	0.0042749	female	INTRONIC	2	ENSG00000150760	DOCK1	0.020524	2.942	0.195819	0.194869
BMI	rs7915723	10	134007008	C	A	0.441772	0.0191009	0.00315334	1.4e-09	0.0191009	0.00315334	0.440433	0.0144754	0.00338975	2e-05	0.0144754	0.00338975	0.317748	female	REGULATORY	4			-0.265472	0.463	0.441772	0.440433
BMI	rs11042030	11	8690718	T	C	0.726415	0.0226704	0.00350821	1e-10	0.0226704	0.00350821	0.724695	0.0146989	0.00376847	9.6e-05	0.0146989	0.00376847	0.121559	female	INTRONIC	2	ENSG00000166436	TRIM66	-0.311587	0.338	0.273585	0.275305
BMI	rs7942486	11	13288698	G	T	0.43065	-0.0181745	0.00314814	7.8e-09	-0.0181745	0.00314814	0.429573	-0.0170529	0.00339626	5.1e-07	-0.0170529	0.00339626	0.808626	female	INTERGENIC	0			-0.525841	0.073	0.43065	0.429573
BMI	rs11030119	11	27728102	G	A	0.690601	-0.0326262	0.00337647	4.3e-22	-0.0326262	0.00337647	0.692257	-0.0364662	0.00364553	1.5e-23	-0.0364662	0.00364553	0.439641	female	REGULATORY	4			1.66006	17.22	0.309399	0.307743
BMI	rs60572790	11	43692383	T	C	0.6826	-0.0260732	0.0033719	1.1e-14	-0.0260732	0.0033719	0.682917	-0.0247802	0.00363082	8.8e-12	-0.0247802	0.00363082	0.794134	female	INTRONIC	2	ENSG00000149084	HSD17B12	-0.209714	0.673	0.3174	0.317083
BMI	rs34571219	11	47689760	CA	C	0.54404	0.0250573	0.00322452	7.8e-15	0.0250573	0.00322452	0.543918	0.0240504	0.0034711	4.2e-12	0.0240504	0.0034711	0.831695	female	INTRONIC	2	ENSG00000165923	AGBL2	-0.046112	1.988	0.45596	0.456082
BMI	rs34292685	11	64049021	C	T	0.838685	0.0237817	0.00423502	2e-08	0.0237817	0.00423502	0.83725	0.0103151	0.00455265	0.023	0.0103151	0.00455265	0.0303275	female	INTRONIC	2	ENSG00000002330	BAD	-0.021845	2.307	0.161315	0.16275
BMI	rs559487775	11	65596509	T	TA	0.651155	-0.020706	0.00335416	6.7e-10	-0.020706	0.00335416	0.649496	-0.0199047	0.00361333	3.6e-08	-0.0199047	0.00361333	0.870889	female	INTRONIC	2	ENSG00000172757	CFL1	-0.156347	0.963	0.348845	0.350504
BMI	11:69436894_AG_A	11	69436894	AG	A	0.434186	0.0176395	0.00318322	3e-08	0.0176395	0.00318322	0.434662	0.00846693	0.00343115	0.014	0.00846693	0.00343115	0.0500187	female	REGULATORY	4			-0.238482	0.555	0.434186	0.434662
BMI	rs3802858	11	115078492	T	C	0.572904	0.0197366	0.00315537	4e-10	0.0197366	0.00315537	0.571902	0.0134699	0.00340502	7.6e-05	0.0134699	0.00340502	0.17704	female	REGULATORY	4			-0.113316	1.287	0.427096	0.428098
BMI	rs11218510	11	121922587	G	A	0.599229	0.0181746	0.00319601	1.3e-08	0.0181746	0.00319601	0.599527	0.0112271	0.00343188	0.0011	0.0112271	0.00343188	0.138481	female	INTRONIC	2	ENSG00000255248	RP11-166D19.1	0.351439	7.852	0.400771	0.400473
BMI	rs12364470	11	134601012	T	G	0.834169	-0.0229382	0.00419509	4.6e-08	-0.0229382	0.00419509	0.833586	-0.0154793	0.00451722	0.00061	-0.0154793	0.00451722	0.226306	female	UPSTREAM	1	ENSG00000251226	RP11-469N6.1	-0.261442	0.476	0.165831	0.166414
BMI	rs55726687	12	991306	G	A	0.788554	-0.0229306	0.0038235	2e-09	-0.0229306	0.0038235	0.789855	-0.0245871	0.00412274	2.5e-09	-0.0245871	0.00412274	0.768297	female	INTRONIC	2	ENSG00000060237	WNK1	-0.016397	2.383	0.211446	0.210145
BMI	12:16458403_AGTTT_A	12	16458403	AGTTT	A	0.855519	-0.0247285	0.00445507	2.8e-08	-0.0247285	0.00445507	0.855364	-0.00809366	0.00479761	0.092	-0.00809366	0.00479761	0.0110602	female	INTERGENIC	0			-0.006222	2.531	0.144481	0.144636
BMI	rs12367809	12	50256063	C	T	0.631932	-0.0292711	0.00325213	2.2e-19	-0.0292711	0.00325213	0.631256	-0.030712	0.00349525	1.5e-18	-0.030712	0.00349525	0.762798	female	INTRONIC	2	ENSG00000257253	RP11-70F11.7	-0.31894	0.321	0.368068	0.368744
BMI	rs2292238	12	56493822	A	C	0.592378	0.0181583	0.003182	1.2e-08	0.0181583	0.003182	0.590302	0.0148045	0.00342495	1.5e-05	0.0148045	0.00342495	0.473131	female	INTRONIC	2	ENSG00000065361	ERBB3	0.451053	8.928	0.407622	0.409698
BMI	rs770082	12	89776485	G	A	0.565297	-0.0189022	0.00317021	2.5e-09	-0.0189022	0.00317021	0.56536	-0.0123616	0.00340162	0.00028	-0.0123616	0.00340162	0.15954	female	INTERGENIC	0			-0.033808	2.145	0.434703	0.43464
BMI	rs923724	12	99639930	G	C	0.369655	0.0191503	0.00325102	3.8e-09	0.0191503	0.00325102	0.370365	0.0107684	0.00349853	0.0021	0.0107684	0.00349853	0.0792498	female	INTRONIC	2	ENSG00000185046	ANKS1B	0.479792	9.211	0.369655	0.370365
BMI	rs34697864	12	103680717	C	CA	0.744347	0.0226927	0.00375423	1.5e-09	0.0226927	0.00375423	0.747256	0.0263314	0.00405655	8.5e-11	0.0263314	0.00405655	0.510328	female	INTRONIC	2	ENSG00000179088	C12orf42	-0.209962	0.672	0.255653	0.252744
BMI	12:110836225_GA_G	12	110836225	GA	G	0.65366	-0.0185589	0.00339005	4.4e-08	-0.0185589	0.00339005	0.655364	-0.0154647	0.00365667	2.3e-05	-0.0154647	0.00365667	0.534906	female	INTRONIC	2	ENSG00000196510	ANAPC7	0.374548	8.118	0.34634	0.344636
BMI	rs11057405	12	122781897	G	A	0.893594	0.0301117	0.00505321	2.5e-09	0.0301117	0.00505321	0.893958	0.0255156	0.00546848	3.1e-06	0.0255156	0.00546848	0.537051	female	INTRONIC	2	ENSG00000130779	CLIP1	3.4e-05	2.624	0.106406	0.106042
BMI	rs752843328	12	124500722	GAA	G	0.781175	-0.0215593	0.00382173	1.7e-08	-0.0215593	0.00382173	0.779359	-0.0161924	0.00410643	8e-05	-0.0161924	0.00410643	0.338707	female	INTRONIC	2	ENSG00000178882	FAM101A	-0.25435	0.499	0.218825	0.220641
BMI	rs149778057	13	31007805	A	C	0.670136	0.0196185	0.00348978	1.9e-08	0.0196185	0.00348978	0.67117	0.0120924	0.00376544	0.0013	0.0120924	0.00376544	0.14266	female	INTERGENIC	0			-0.134697	1.114	0.329864	0.32883
BMI	rs34916533	13	33074674	C	A	0.638141	0.0183701	0.00325633	1.7e-08	0.0183701	0.00325633	0.638359	0.0177212	0.00350289	4.2e-07	0.0177212	0.00350289	0.892076	female	INTRONIC	2	ENSG00000244754	N4BP2L2	0.176975	5.493	0.361859	0.361641
BMI	rs4477562	13	54104968	C	T	0.871813	-0.0257884	0.00470787	4.3e-08	-0.0257884	0.00470787	0.870649	-0.0325368	0.00506029	1.3e-10	-0.0325368	0.00506029	0.328874	female	INTERGENIC	0			-0.15182	0.992	0.128187	0.129351
BMI	rs35559811	13	58666728	A	G	0.769606	0.0284531	0.00371639	1.9e-14	0.0284531	0.00371639	0.768917	0.0184483	0.00401376	4.3e-06	0.0184483	0.00401376	0.0673992	female	INTERGENIC	0			-0.128849	1.159	0.230394	0.231083
BMI	rs1441264	13	79580919	G	A	0.407723	-0.0192475	0.00324724	3.1e-09	-0.0192475	0.00324724	0.408215	-0.0189855	0.00350135	5.9e-08	-0.0189855	0.00350135	0.956246	female	INTERGENIC	0			-0.024057	2.277	0.407723	0.408215
BMI	14:33298731_CA_C	14	33298731	CA	C	0.547106	-0.0185315	0.00317022	5.1e-09	-0.0185315	0.00317022	0.547555	-0.0214507	0.00340807	3.1e-10	-0.0214507	0.00340807	0.530551	female	REGULATORY	4			0.892569	12.66	0.452894	0.452445
BMI	rs17109313	14	79967761	G	A	0.627562	-0.019438	0.00323947	2e-09	-0.019438	0.00323947	0.62776	-0.0165025	0.00348853	2.2e-06	-0.0165025	0.00348853	0.537489	female	INTRONIC	2	ENSG00000021645	NRXN3	-0.292485	0.385	0.372438	0.37224
BMI	14:91499131_GA_G	14	91499131	GA	G	0.39848	-0.0197871	0.00326231	1.3e-09	-0.0197871	0.00326231	0.39794	-0.0140565	0.00351201	6.3e-05	-0.0140565	0.00351201	0.231886	female	REGULATORY	4			-0.167003	0.896	0.39848	0.39794
BMI	rs6575340	14	94023972	G	A	0.363796	-0.0205772	0.00326186	2.8e-10	-0.0205772	0.00326186	0.361595	-0.0225302	0.00350822	1.3e-10	-0.0225302	0.00350822	0.683497	female	INTRONIC	2	ENSG00000133958	UNC79	-0.149903	1.005	0.363796	0.361595
BMI	rs7147503	14	101539384	C	T	0.630539	0.017728	0.00324573	4.7e-08	0.017728	0.00324573	0.632722	0.00667761	0.00349535	0.056	0.00667761	0.00349535	0.0205213	female	DOWNSTREAM	1	ENSG00000223403	MEG9	0.020319	2.939	0.369461	0.367278
BMI	rs142169554	14	104155402	G	GGT	0.705085	-0.0249023	0.00344723	5.1e-13	-0.0249023	0.00344723	0.706756	-0.00662554	0.00371661	0.075	-0.00662554	0.00371661	0.000311592	female	REGULATORY	4			-0.010692	2.465	0.294915	0.293244
BMI	rs563857745	15	52226908	C	CAAAAAA	0.525805	0.0175911	0.00314818	2.3e-08	0.0175911	0.00314818	0.525159	0.00838482	0.00339572	0.014	0.00838482	0.00339572	0.0467936	female	INTRONIC	2	ENSG00000138594	TMOD3	-0.102278	1.385	0.474195	0.474841
BMI	rs8033510	15	61445514	T	C	0.36219	0.0180971	0.00326033	2.8e-08	0.0180971	0.00326033	0.362809	0.00712313	0.00351496	0.043	0.00712313	0.00351496	0.0220798	female	INTRONIC	2	ENSG00000069667	RORA	-0.13315	1.126	0.36219	0.362809
BMI	rs113182412	15	66503584	G	A	0.833716	0.0236489	0.00428364	3.4e-08	0.0236489	0.00428364	0.832832	0.0145371	0.0046029	0.0016	0.0145371	0.0046029	0.147302	female	INTRONIC	2	ENSG00000157890	MEGF11	-0.534222	0.069	0.166284	0.167168
BMI	rs3784710	15	68072458	T	C	0.773138	0.0321477	0.00373469	7.4e-18	0.0321477	0.00373469	0.775445	0.0264839	0.00402422	4.7e-11	0.0264839	0.00402422	0.30225	female	INTRONIC	2	ENSG00000137764	MAP2K5	-0.097975	1.425	0.226862	0.224555
BMI	15:73049542_CT_C	15	73049542	CT	C	0.345146	-0.0197519	0.00351799	2e-08	-0.0197519	0.00351799	0.344466	-0.0155292	0.00379522	4.3e-05	-0.0155292	0.00379522	0.414505	female	REGULATORY	4			-0.10185	1.389	0.345146	0.344466
BMI	rs62004866	15	74223118	C	G	0.887182	-0.0292091	0.00500142	5.2e-09	-0.0292091	0.00500142	0.886048	-0.0143741	0.00537603	0.0075	-0.0143741	0.00537603	0.0433459	female	INTRONIC	2	ENSG00000129038	LOXL1	0.047799	3.387	0.112818	0.113952
BMI	rs8025516	15	95271872	T	G	0.356065	0.0204647	0.0032681	3.8e-10	0.0204647	0.0032681	0.354718	0.015029	0.00353708	2.1e-05	0.015029	0.00353708	0.25901	female	INTERGENIC	0			0.295786	7.157	0.356065	0.354718
BMI	rs7200589	16	349331	G	A	0.725097	0.0243078	0.00351262	4.5e-12	0.0243078	0.00351262	0.726093	0.00771031	0.00377997	0.041	0.00771031	0.00377997	0.00129763	female	INTRONIC	2	ENSG00000103126	AXIN1	-0.225041	0.608	0.274903	0.273907
BMI	rs879620	16	4015729	C	T	0.385148	-0.0277306	0.00322007	7.2e-18	-0.0277306	0.00322007	0.385511	-0.0226069	0.00346701	7e-11	-0.0226069	0.00346701	0.278877	female	3PRIME_UTR	2	ENSG00000162104	ADCY9	0.164107	5.295	0.385148	0.385511
BMI	16:19932004_CCAA_C	16	19932004	CCAA	C	0.850266	0.0317514	0.0043869	4.6e-13	0.0317514	0.0043869	0.850978	0.0272037	0.00472492	8.5e-09	0.0272037	0.00472492	0.480594	female	INTERGENIC	0			0.160807	5.244	0.149734	0.149022
BMI	rs62036658	16	28850371	T	G	0.59496	-0.024876	0.00318095	5.3e-15	-0.024876	0.00318095	0.592816	-0.0222672	0.00342114	7.6e-11	-0.0222672	0.00342114	0.576535	female	DOWNSTREAM	1	ENSG00000168488	ATXN2L	0.064675	3.67	0.40504	0.407184
BMI	rs34898535	16	31025641	C	T	0.624556	0.030595	0.00322435	2.3e-21	0.030595	0.00322435	0.621629	0.0141187	0.00347319	4.8e-05	0.0141187	0.00347319	0.000507737	female	UPSTREAM	1	ENSG00000099365	STX1B	0.023948	2.997	0.375444	0.378371
BMI	rs56094641	16	53806453	A	G	0.598703	-0.0687821	0.00318536	2.1e-103	-0.0687821	0.00318536	0.593686	-0.0826832	0.00342231	5.9e-129	-0.0826832	0.00342231	0.00294629	female	INTRONIC	2	ENSG00000140718	FTO	-0.11878	1.241	0.401297	0.406314
[truncated: 10,755 more rows]

## Sheet: Table S10
Table S10. Estimated parameters, proportions of null (p[0]), female-biased (p[1]), equal (p[2]) and male-biased (p3) components and σ^2, of all traits in four-component sex bias mixture model. We report the summaries of the parameters: mean (“mean”), Monte Carlo standard errors (“se_mean”), standard deviations (“sd”), quantiles (“2.5%”,”50%” and “97.5%”), effective sample sizes (“n_eff”), split R…
[truncated: 511 more rows]

[truncated: 2 more sheets: Table S13, Table S14]
